# Supplementary material for: Analytical validity of nanopore sequencing for rapid SARS-CoV-2 genome analysis
Source: Nat Commun. 2020 Dec 9;11:6272. doi: 10.1038/s41467-020-20075-6 (PMC7726558; doi:10.1038/s41467-020-20075-6)
Supplement: Supplementary file 4 — Supplementary Data 1 [file 41467_2020_20075_MOESM4_ESM.xlsx]

## Sheet: SupData1
Sample	Ct	Estimated SARS-CoV-2 RNA conc. (cp/uL)	Collection date	Pangolin lineage	GISAID accession	Consensus_variants			Sub-consensus_variants
						Total	SNVs	indels	Total	SNVs	indels	No _variation
nCoV_011	24.54	10^4	2020-03-13	B.4	hCoV-19/Australia/NSW2011/2020	10	10	0	0	0	0	29773
nCoV_012	25.82	10^4	2020-03-22	A.1	hCoV-19/Australia/NSW541/2020	6	6	0	1	1	0	29776
nCoV_013	18.12	10^6	2020-03-22	B.1.1	hCoV-19/Australia/NSW2013/2020	8	8	0	0	0	0	29775
nCoV_014	24.68	10^4	2020-03-22	B.1.5	hCoV-19/Australia/NSW2014/2020	7	7	0	2	2	0	29774
nCoV_015	25.4	10^4	2020-03-22	A.1	hCoV-19/Australia/NSW540/2020	6	6	0	0	0	0	29777
nCoV_016	26.69	10^4	2020-03-21	A	NA	0	0	0	15	15	0	29768
nCoV_017	20.84	10^5	2020-03-20	A.2.2	hCoV-19/Australia/NSW2017/2020	9	9	0	0	0	0	29774
nCoV_018	22.77	10^5	2020-03-21	A.2.2	hCoV-19/Australia/NSW2018/2020	9	9	0	0	0	0	29774
nCoV_020	17.85	10^6	2020-03-21	A.2.2	hCoV-19/Australia/NSW2020/2020	9	9	0	0	0	0	29774
nCoV_021	20.43	10^6	2020-03-20	B.1	hCoV-19/Australia/NSW2021/2020	6	6	0	0	0	0	29777
nCoV_022	24.54	10^4	2020-03-20	A.2.2	NA	9	9	0	0	0	0	29774
nCoV_023	22.06	10^5	2020-03-20	B.1	NA	5	5	0	0	0	0	29778
nCoV_024	18.99	10^6	2020-03-21	A.2.2	NA	9	9	0	0	0	0	29774
nCoV_025	21.78	10^5	2020-03-20	B.1	NA	5	5	0	0	0	0	29778
nCoV_026	19.04	10^6	2020-03-20	A.2.2	hCoV-19/Australia/NSW2026/2020	9	9	0	0	0	0	29774
nCoV_027	22.09	10^5	2020-03-20	A.1	hCoV-19/Australia/NSW2027/2020	8	8	0	0	0	0	29775
nCoV_029	28.01	10^3	2020-03-20	B.2	hCoV-19/Australia/NSW2029/2020	5	5	0	1	1	0	29777
nCoV_030	20.5	10^6	2020-03-20	B.2	NA	3	3	0	9	9	0	29771
nCoV_032	26.59	10^4	2020-03-21	B.2	hCoV-19/Australia/NSW2032/2020	7	7	0	1	1	0	29775
nCoV_033	16.89	10^6	2020-03-21	B.2	hCoV-19/Australia/NSW2033/2020	6	6	0	0	0	0	29777
nCoV_034	27.16	10^4	2020-03-22	B.2	hCoV-19/Australia/NSW2034/2020	9	9	0	0	0	0	29774
nCoV_035	13.95	10^7	2020-03-22	B.2	nCoV_265; nCoV_263 MIXED	10	10	0	0	0	0	29773
nCoV_036	28.05	10^3	2020-03-22	B.2	hCoV-19/Australia/NSW930/2020	7	7	0	0	0	0	29776
nCoV_037	20.2	10^6	2020-03-22	B.2	hCoV-19/Australia/NSW2037/2020	10	10	0	0	0	0	29773
nCoV_038	17.66	10^6	2020-03-22	B.2	hCoV-19/Australia/NSW2038/2020	7	7	0	4	4	0	29772
nCoV_039	19.37	10^6	2020-03-22	B.2	hCoV-19/Australia/NSW2039/2020	9	9	0	0	0	0	29774
nCoV_040	16.15	10^7	2020-03-20	B.1	NA	8	8	0	0	0	0	29775
nCoV_041	27.54	10^3	2020-03-20	B.1.1	hCoV-19/Australia/NSW2041/2020	9	9	0	3	3	0	29771
nCoV_042	28.92	10^3	2020-03-20	A.2.2	hCoV-19/Australia/NSW2042/2020	9	9	0	0	0	0	29774
nCoV_043	27.81	10^3	2020-03-20	B.1.98	hCoV-19/Australia/NSW2043/2020	5	5	0	2	2	0	29776
nCoV_044	15.07	10^7	2020-03-20	A.2.2	hCoV-19/Australia/NSW2044/2020	9	9	0	0	0	0	29774
nCoV_045	15.71	10^7	2020-03-21	A.2.2	hCoV-19/Australia/NSW2045/2020	9	9	0	0	0	0	29774
nCoV_046	22.51	10^5	2020-03-20	B.2	hCoV-19/Australia/NSW2046/2020	1	1	0	11	11	0	29771
nCoV_047	25.75	10^4	2020-03-21	B.1	hCoV-19/Australia/NSW2047/2020	6	6	0	1	1	0	29776
nCoV_048	20.07	10^6	2020-03-21	B.4	hCoV-19/Australia/NSW372/2020	9	9	0	1	1	0	29773
nCoV_049	24.2	10^5	2020-03-21	B.1.1	hCoV-19/Australia/NSW2049/2020	7	7	0	2	2	0	29774
nCoV_050	24.77	10^4	2020-03-22	A.1	hCoV-19/Australia/NSW2050/2020	6	6	0	0	0	0	29777
nCoV_055	15.73	10^7	2020-03-19	A.2.2	hCoV-19/Australia/NSW2055/2020	9	9	0	0	0	0	29774
nCoV_057	27.84	10^3	2020-03-14	B.4	hCoV-19/Australia/NSW2057/2020	9	9	0	0	0	0	29774
nCoV_058	16.59	10^6	2020-03-08	B.4	hCoV-19/Australia/NSW252/2020	8	8	0	0	0	0	29775
nCoV_061	15.94	10^7	2020-03-20	B.1	hCoV-19/Australia/NSW2061/2020	6	6	0	0	0	0	29777
nCoV_063	23.68	10^5	2020-03-19	A.3	hCoV-19/Australia/NSW2063/2020	13	13	0	0	0	0	29770
nCoV_066	18.23	10^6	2020-03-21	B.2.1	hCoV-19/Australia/NSW2066/2020	6	6	0	1	1	0	29776
nCoV_067	17.47	10^6	2020-03-19	B.1	hCoV-19/Australia/NSW253/2020	7	7	0	0	0	0	29776
nCoV_069	18.89	10^6	2020-03-12	B.4	hCoV-19/Australia/NSW254/2020	11	11	0	0	0	0	29772
nCoV_070	16.78	10^6	2020-03-20	A.2.2	hCoV-19/Australia/NSW2070/2020	9	9	0	0	0	0	29774
nCoV_071	21.36	10^6	2020-03-20	A.2.2	hCoV-19/Australia/NSW2071/2020	9	9	0	0	0	0	29774
nCoV_072	22.09	10^5	2020-03-20	B.4	hCoV-19/Australia/NSW255/2020	7	7	0	0	0	0	29776
nCoV_074	27.22	10^4	2020-03-19	A.2.2	hCoV-19/Australia/NSW2074/2020	9	9	0	3	3	0	29771
nCoV_075	26.08	10^4	2020-03-20	B.2	hCoV-19/Australia/NSW2075/2020	5	5	0	0	0	0	29778
nCoV_078	20.94	10^6	2020-03-14	B.4	hCoV-19/Australia/NSW256/2020	8	8	0	0	0	0	29775
nCoV_082	28.59	10^3	2020-03-31	B.1	hCoV-19/Australia/NSW2082/2020	4	4	0	6	5	1	29773
nCoV_088	27.28	10^4	2020-03-17	A.3	hCoV-19/Australia/NSW2088/2020	14	14	0	2	1	1	29767
nCoV_089	14.14	10^7	2020-03-20	A.2.2	hCoV-19/Australia/NSW2089/2020	9	9	0	0	0	0	29774
nCoV_090	16.59	10^6	2020-03-08	B.4	hCoV-19/Australia/NSW252/2020	11	8	3	0	0	0	29772
nCoV_098	26.15	10^4	2020-03-19	A.3	hCoV-19/Australia/NSW2098/2020	13	13	0	6	4	2	29764
nCoV_099	20.08	10^6	2020-03-21	B.4	NA	9	9	0	4	1	3	29770
nCoV_100	23.31	10^5	2020-03-22	B.1	hCoV-19/Australia/NSW373/2020	7	7	0	0	0	0	29776
nCoV_101	26.84	10^4	2020-03-21	A.3	hCoV-19/Australia/NSW2101/2020	13	13	0	3	3	0	29767
nCoV_102	18.89	10^6	2020-03-21	A.3	hCoV-19/Australia/NSW374/2020	13	13	0	0	0	0	29770
nCoV_105	17.1	10^6	2020-03-08	B.4	hCoV-19/Australia/NSW375/2020	10	10	0	0	0	0	29773
nCoV_109	16.55	10^6	2020-03-08	B.4	hCoV-19/Australia/NSW65/2020	8	8	0	0	0	0	29775
nCoV_110	27.78	10^3	2020-03-22	B.4	NA	12	9	3	0	0	0	29771
nCoV_111	23.7	10^5	2020-10-03	B.4	hCoV-19/Australia/NSW376/2020	8	8	0	0	0	0	29775
nCoV_115	22.16	10^5	2020-04-04	B.1	hCoV-19/Australia/NSW2115/2020	4	4	0	0	0	0	29779
nCoV_116	16.48	10^7	2020-04-04	B.6	hCoV-19/Australia/NSW2116/2020	7	7	0	0	0	0	29776
nCoV_128	28.23	10^3	2020-04-04	B.1	hCoV-19/Australia/NSW2128/2020	10	10	0	2	2	0	29771
nCoV_131	23.31	10^5	2020-04-04	B.1	hCoV-19/Australia/NSW2131/2020	10	10	0	0	0	0	29773
nCoV_137	23.61	10^5	2020-03-09	A.1	hCoV-19/Australia/NSW2137/2020	6	6	0	0	0	0	29777
nCoV_147	28.71	10^3	2020-03-13	B.1	hCoV-19/Australia/NSW2147/2020	6	6	0	6	5	1	29771
nCoV_148	23.51	10^5	2020-03-16	A.1	hCoV-19/Australia/NSW2148/2020	7	7	0	0	0	0	29776
nCoV_149	18.72	10^6	2020-03-16	B.1.1.10	hCoV-19/Australia/NSW2149/2020	9	9	0	0	0	0	29774
nCoV_151	15.95	10^7	2020-03-16	B.2	hCoV-19/Australia/NSW2151/2020	1	1	0	0	0	0	29782
nCoV_154	17.09	10^6	2020-03-09	B.1.1	hCoV-19/Australia/NSW2154/2020	8	8	0	0	0	0	29775
nCoV_155	21.14	10^6	2020-03-09	B.4	hCoV-19/Australia/NSW2155/2020	7	7	0	1	1	0	29775
nCoV_156	22.66	10^5	2020-03-11	B.2.2	hCoV-19/Australia/NSW2156/2020	7	7	0	0	0	0	29776
nCoV_157	22.32	10^5	2020-03-11	A.1	hCoV-19/Australia/NSW2157/2020	7	7	0	0	0	0	29776
nCoV_158	23.11	10^5	2020-03-12	B.1	hCoV-19/Australia/NSW2158/2020	5	5	0	6	3	3	29772
nCoV_159	19.75	10^6	2020-03-10	B.1	hCoV-19/Australia/NSW2159/2020	4	4	0	0	0	0	29779
nCoV_163	24.87	10^4	2020-03-19	A.3	NA	13	13	0	5	4	1	29765
nCoV_164	16.61	10^6	2020-03-19	A.1	hCoV-19/Australia/NSW2164/2020	8	8	0	7	6	1	29768
nCoV_166	14.57	10^7	2020-03-20	A.2.2	hCoV-19/Australia/NSW2166/2020	9	9	0	0	0	0	29774
nCoV_168	17.87	10^6	2020-03-19	B.6	hCoV-19/Australia/NSW2168/2020	6	6	0	0	0	0	29777
nCoV_169	22.1	10^5	2020-03-19	B.6	hCoV-19/Australia/NSW2169/2020	7	7	0	1	1	0	29775
nCoV_170	22.5	10^5	2020-03-19	A.3	hCoV-19/Australia/NSW2170/2020	13	13	0	0	0	0	29770
nCoV_171	20.67	10^6	2020-03-20	B.1	hCoV-19/Australia/NSW2171/2020	6	6	0	1	1	0	29776
nCoV_172	20.02	10^6	2020-03-18	A.1	hCoV-19/Australia/NSW2172/2020	7	7	0	0	0	0	29776
nCoV_173	13.85	10^7	2020-03-18	B.1.1	hCoV-19/Australia/NSW2173/2020	10	10	0	0	0	0	29773
nCoV_174	18.93	10^6	2020-03-19	B.1	hCoV-19/Australia/NSW2174/2020	7	7	0	0	0	0	29776
nCoV_175	20.92	10^6	2020-03-18	B.1.1	hCoV-19/Australia/NSW2175/2020	7	7	0	0	0	0	29776
nCoV_176	14.35	10^7	2020-03-19	B.1.1	hCoV-19/Australia/NSW2176/2020	7	7	0	1	1	0	29775
nCoV_177	14.04	10^7	2020-03-20	B.1	hCoV-19/Australia/NSW2177/2020	6	6	0	0	0	0	29777
nCoV_179	24.83	10^4	2020-03-19	B.2.1	hCoV-19/Australia/NSW2179/2020	4	4	0	3	3	0	29776
nCoV_181	13.81	10^7	2020-03-19	A.2.2	hCoV-19/Australia/NSW2181/2020	9	9	0	0	0	0	29774
nCoV_182	14.57	10^7	2020-03-20	A.2.2	hCoV-19/Australia/NSW2182/2020	7	7	0	2	2	0	29774
nCoV_183	28	10^3	2020-03-19	B.2	hCoV-19/Australia/NSW2183/2020	8	7	1	4	3	1	29771
nCoV_185	13.9	10^7	2020-03-21	A.2.2	hCoV-19/Australia/NSW2185/2020	9	9	0	1	1	0	29773
nCoV_187	15.02	10^7	2020-03-21	A.1	hCoV-19/Australia/NSW2187/2020	6	6	0	1	1	0	29776
nCoV_188	14.27	10^7	2020-03-20	A.2.2	hCoV-19/Australia/NSW2188/2020	9	9	0	0	0	0	29774
nCoV_189	16.31	10^7	2020-03-21	B.1.1.56	hCoV-19/Australia/NSW2189/2020	9	9	0	0	0	0	29774
nCoV_191	21.65	10^5	2020-03-21	A.1	hCoV-19/Australia/NSW2191/2020	6	6	0	2	2	0	29775
nCoV_192	21.42	10^6	2020-03-20	A.1	hCoV-19/Australia/NSW2192/2020	7	7	0	0	0	0	29776
nCoV_194	15.41	10^7	2020-03-21	A.2.2	hCoV-19/Australia/NSW2194/2020	9	9	0	0	0	0	29774
nCoV_195	22.42	10^5	2020-03-21	A.2.2	hCoV-19/Australia/NSW2195/2020	10	10	0	0	0	0	29773
nCoV_196	24.41	10^5	2020-03-20	B.1.1	hCoV-19/Australia/NSW2196/2020	8	8	0	1	1	0	29774
nCoV_197	19.2	10^6	2020-03-20	B.1	hCoV-19/Australia/NSW2197/2020	7	7	0	0	0	0	29776
nCoV_198	13.81	10^7	2020-03-20	B.1.1	hCoV-19/Australia/NSW2198/2020	7	7	0	0	0	0	29776
nCoV_199	21.96	10^5	2020-03-20	B.1.5	hCoV-19/Australia/NSW2199/2020	6	6	0	2	2	0	29775
nCoV_201	23.57	10^5	2020-03-19	B.1.1	hCoV-19/Australia/NSW2201/2020	9	9	0	0	0	0	29774
nCoV_202	20.39	10^6	2020-03-22	A.2.2	hCoV-19/Australia/NSW2202/2020	9	9	0	0	0	0	29774
nCoV_203	16.92	10^6	2020-03-22	A.1	hCoV-19/Australia/NSW2203/2020	6	6	0	1	1	0	29776
nCoV_204	20.78	10^6	2020-03-22	A.1	hCoV-19/Australia/NSW579/2020	6	6	0	1	1	0	29776
nCoV_206	19.46	10^6	2020-03-21	A.1	hCoV-19/Australia/NSW2206/2020	7	7	0	0	0	0	29776
nCoV_207	19.23	10^6	2020-03-21	B.1.1	hCoV-19/Australia/NSW2207/2020	8	8	0	0	0	0	29775
nCoV_208	22.5	10^5	2020-03-21	B.1	hCoV-19/Australia/NSW2208/2020	7	7	0	0	0	0	29776
nCoV_212	21	10^6	2020-03-21	A.1	hCoV-19/Australia/NSW2212/2020	9	9	0	0	0	0	29774
nCoV_214	26.63	10^4	2020-03-21	A.2.2	hCoV-19/Australia/NSW2214/2020	10	10	0	3	2	1	29770
nCoV_215	21.69	10^5	2020-03-20	A.1	hCoV-19/Australia/NSW577/2020	6	6	0	0	0	0	29777
nCoV_216	13.93	10^7	2020-03-20	A.1	hCoV-19/Australia/NSW2216/2020	6	6	0	0	0	0	29777
nCoV_218	12.9	10^8	2020-03-20	B.1	hCoV-19/Australia/NSW2218/2020	6	6	0	0	0	0	29777
nCoV_219	16.58	10^6	2020-03-20	A.2.2	hCoV-19/Australia/NSW550/2020	9	9	0	0	0	0	29774
nCoV_220	18.25	10^6	2020-03-20	A.2.2	hCoV-19/Australia/NSW2220/2020	9	9	0	0	0	0	29774
nCoV_221	19.77	10^6	2020-03-20	A.2.2	hCoV-19/Australia/NSW2221/2020	9	9	0	0	0	0	29774
nCoV_222	15.51	10^7	2020-03-20	A.2	hCoV-19/Australia/NSW2222/2020	2	2	0	10	10	0	29771
nCoV_224	26.54	10^4	2020-03-19	B.1	hCoV-19/Australia/NSW103/2020	5	5	0	5	4	1	29773
nCoV_226	10.66	10^8	2020-03-20	B.1.1	hCoV-19/Australia/NSW2226/2020	7	7	0	0	0	0	29776
nCoV_227	26.29	10^4	2020-03-19	A.2.2	hCoV-19/Australia/NSW2227/2020	9	9	0	0	0	0	29774
nCoV_228	14.85	10^7	2020-03-18	A.1	hCoV-19/Australia/NSW2228/2020	6	6	0	2	2	0	29775
nCoV_229	11.93	10^8	2020-03-19	B.1.23	hCoV-19/Australia/NSW2229/2020	6	6	0	0	0	0	29777
nCoV_231	12.55	10^8	2020-03-19	B.1	hCoV-19/Australia/NSW2231/2020	6	6	0	0	0	0	29777
nCoV_232	14.68	10^7	2020-03-20	A.1	hCoV-19/Australia/NSW2232/2020	6	6	0	4	4	0	29773
nCoV_233	22.69	10^5	2020-03-21	B.1.1	hCoV-19/Australia/NSW2233/2020	8	8	0	1	1	0	29774
nCoV_234	20.08	10^6	2020-03-21	B.4	hCoV-19/Australia/NSW2234/2020	9	9	0	4	1	3	29770
nCoV_235	23.76	10^5	2020-03-21	B.1	hCoV-19/Australia/NSW2235/2020	6	6	0	0	0	0	29777
nCoV_236	22.5	10^5	2020-03-22	A.1	hCoV-19/Australia/NSW2236/2020	6	6	0	2	2	0	29775
nCoV_237	17.21	10^6	2020-03-22	B.1	hCoV-19/Australia/NSW2237/2020	6	6	0	0	0	0	29777
nCoV_238	15.73	10^7	2020-03-22	B.1	hCoV-19/Australia/NSW2238/2020	7	7	0	0	0	0	29776
nCoV_239	19.54	10^6	2020-03-22	B.1.1.15	hCoV-19/Australia/NSW2239/2020	8	8	0	0	0	0	29775
nCoV_242	20.79	10^6	2020-03-22	B.1	hCoV-19/Australia/NSW2242/2020	7	7	0	0	0	0	29776
nCoV_243	16.94	10^6	2020-03-22	B.1	hCoV-19/Australia/NSW2243/2020	7	7	0	0	0	0	29776
nCoV_244	25.96	10^4	2020-03-22	B.1	hCoV-19/Australia/NSW2244/2020	7	7	0	0	0	0	29776
nCoV_245	21.56	10^5	2020-03-21	A.1	hCoV-19/Australia/NSW2245/2020	6	6	0	0	0	0	29777
nCoV_247	20.05	10^6	2020-03-22	A.2.2	hCoV-19/Australia/NSW2247/2020	9	9	0	0	0	0	29774
nCoV_248	23.36	10^5	2020-03-22	B.1	hCoV-19/Australia/NSW2248/2020	7	7	0	0	0	0	29776
nCoV_249	13.88	10^7	2020-03-23	B.1.1	hCoV-19/Australia/NSW2249/2020	8	8	0	1	1	0	29774
nCoV_250	27.91	10^3	2020-03-23	A.1	hCoV-19/Australia/NSW2250/2020	6	6	0	9	9	0	29768
nCoV_251	29.17	10^3	2020-03-22	B.1	hCoV-19/Australia/NSW2251/2020	6	6	0	1	1	0	29776
nCoV_252	18.26	10^6	2020-03-22	B.1.13	hCoV-19/Australia/NSW2252/2020	8	8	0	0	0	0	29775
nCoV_253	22.17	10^5	2020-03-22	B.2	hCoV-19/Australia/NSW2253/2020	6	6	0	1	1	0	29776
nCoV_255	18.15	10^6	2020-03-23	B.1	hCoV-19/Australia/NSW548/2020	7	7	0	0	0	0	29776
nCoV_256	18.87	10^6	2020-03-23	B.1.108	hCoV-19/Australia/NSW2256/2020	8	8	0	0	0	0	29775
nCoV_257	17.35	10^6	2020-03-22	A.2.2	hCoV-19/Australia/NSW2257/2020	9	9	0	0	0	0	29774
nCoV_258	27.94	10^3	2020-03-21	B.1.1.71	hCoV-19/Australia/NSW2258/2020	9	9	0	4	4	0	29770
nCoV_259	18.48	10^6	2020-03-21	B.1.1	hCoV-19/Australia/NSW2259/2020	9	9	0	0	0	0	29774
nCoV_261	26.26	10^4	2020-03-22	A.3	hCoV-19/Australia/NSW2261/2020	12	12	0	2	1	1	29769
nCoV_262	25.08	10^4	2020-03-22	A.2	hCoV-19/Australia/NSW2262/2020	9	9	0	1	1	0	29773
nCoV_263	13.24	10^8	2020-03-22	A.2.2	hCoV-19/Australia/NSW2263/2020	10	10	0	0	0	0	29773
sum	-	-	-	-	-	1201	1194	7	176	156	20	4674554
mean	-	-	-	-	-	7.64968	7.6051	0.044586	1.12102	0.993631	0.127389	29774.2
