# Supplementary material for: Analytical validity of nanopore sequencing for rapid SARS-CoV-2 genome analysis
Source: Nat Commun. 2020 Dec 9;11:6272. doi: 10.1038/s41467-020-20075-6 (PMC7726558; doi:10.1038/s41467-020-20075-6)
Supplement: Supplementary file 6 — Supplementary Data 3 [file 41467_2020_20075_MOESM6_ESM.xlsx]

## Sheet: SupData3.1_medaka_blacklist
Sample	Illumina comparison variants	total						SNVs						indels
		TP	FN	FP	sn	pr	jac	TP	FN	FP	sn	pr	jac	TP	FN	FP	sn	pr	jac
nCoV_011	9	9	0	0	1	1	1	9	0	0	1	1	1	0	0	0	NA	NA	NA
nCoV_012	6	6	0	0	1	1	1	6	0	0	1	1	1	0	0	0	NA	NA	NA
nCoV_013	8	8	0	0	1	1	1	8	0	0	1	1	1	0	0	0	NA	NA	NA
nCoV_014	7	7	0	0	1	1	1	7	0	0	1	1	1	0	0	0	NA	NA	NA
nCoV_015	6	6	0	0	1	1	1	6	0	0	1	1	1	0	0	0	NA	NA	NA
nCoV_016	0	0	0	0	NA	NA	NA	0	0	0	NA	NA	NA	0	0	0	NA	NA	NA
nCoV_017	9	9	0	0	1	1	1	9	0	0	1	1	1	0	0	0	NA	NA	NA
nCoV_018	9	9	0	0	1	1	1	9	0	0	1	1	1	0	0	0	NA	NA	NA
nCoV_020	9	9	0	0	1	1	1	9	0	0	1	1	1	0	0	0	NA	NA	NA
nCoV_021	6	6	0	0	1	1	1	6	0	0	1	1	1	0	0	0	NA	NA	NA
nCoV_022	9	9	0	0	1	1	1	9	0	0	1	1	1	0	0	0	NA	NA	NA
nCoV_023	5	4	1	0	0.8	1	0.8	4	1	0	0.8	1	0.8	0	0	0	NA	NA	NA
nCoV_024	9	9	0	0	1	1	1	9	0	0	1	1	1	0	0	0	NA	NA	NA
nCoV_025	5	4	1	0	0.8	1	0.8	4	1	0	0.8	1	0.8	0	0	0	NA	NA	NA
nCoV_026	9	9	0	0	1	1	1	9	0	0	1	1	1	0	0	0	NA	NA	NA
nCoV_027	8	8	0	0	1	1	1	8	0	0	1	1	1	0	0	0	NA	NA	NA
nCoV_029	4	4	0	0	1	1	1	4	0	0	1	1	1	0	0	0	NA	NA	NA
nCoV_030	3	0	3	0	0	NA	0	0	3	0	0	NA	0	0	0	0	NA	NA	NA
nCoV_032	7	7	0	0	1	1	1	7	0	0	1	1	1	0	0	0	NA	NA	NA
nCoV_033	6	6	0	0	1	1	1	6	0	0	1	1	1	0	0	0	NA	NA	NA
nCoV_034	9	9	0	0	1	1	1	9	0	0	1	1	1	0	0	0	NA	NA	NA
nCoV_035	10	10	0	0	1	1	1	10	0	0	1	1	1	0	0	0	NA	NA	NA
nCoV_036	7	7	0	0	1	1	1	7	0	0	1	1	1	0	0	0	NA	NA	NA
nCoV_037	10	10	0	0	1	1	1	10	0	0	1	1	1	0	0	0	NA	NA	NA
nCoV_038	7	7	0	0	1	1	1	7	0	0	1	1	1	0	0	0	NA	NA	NA
nCoV_039	9	9	0	0	1	1	1	9	0	0	1	1	1	0	0	0	NA	NA	NA
nCoV_040	8	8	0	0	1	1	1	8	0	0	1	1	1	0	0	0	NA	NA	NA
nCoV_041	9	9	0	0	1	1	1	9	0	0	1	1	1	0	0	0	NA	NA	NA
nCoV_042	9	9	0	0	1	1	1	9	0	0	1	1	1	0	0	0	NA	NA	NA
nCoV_043	5	5	0	0	1	1	1	5	0	0	1	1	1	0	0	0	NA	NA	NA
nCoV_044	9	9	0	0	1	1	1	9	0	0	1	1	1	0	0	0	NA	NA	NA
nCoV_045	9	9	0	0	1	1	1	9	0	0	1	1	1	0	0	0	NA	NA	NA
nCoV_046	1	1	0	0	1	1	1	1	0	0	1	1	1	0	0	0	NA	NA	NA
nCoV_047	6	6	0	0	1	1	1	6	0	0	1	1	1	0	0	0	NA	NA	NA
nCoV_048	8	8	0	0	1	1	1	8	0	0	1	1	1	0	0	0	NA	NA	NA
nCoV_049	7	7	0	0	1	1	1	7	0	0	1	1	1	0	0	0	NA	NA	NA
nCoV_050	6	6	0	0	1	1	1	6	0	0	1	1	1	0	0	0	NA	NA	NA
nCoV_055	9	9	0	0	1	1	1	9	0	0	1	1	1	0	0	0	NA	NA	NA
nCoV_057	8	8	0	0	1	1	1	8	0	0	1	1	1	0	0	0	NA	NA	NA
nCoV_058	7	7	0	0	1	1	1	7	0	0	1	1	1	0	0	0	NA	NA	NA
nCoV_061	6	6	0	0	1	1	1	6	0	0	1	1	1	0	0	0	NA	NA	NA
nCoV_063	13	13	0	0	1	1	1	13	0	0	1	1	1	0	0	0	NA	NA	NA
nCoV_066	5	5	0	0	1	1	1	5	0	0	1	1	1	0	0	0	NA	NA	NA
nCoV_067	7	7	0	0	1	1	1	7	0	0	1	1	1	0	0	0	NA	NA	NA
nCoV_069	10	10	0	0	1	1	1	10	0	0	1	1	1	0	0	0	NA	NA	NA
nCoV_070	9	9	0	0	1	1	1	9	0	0	1	1	1	0	0	0	NA	NA	NA
nCoV_071	9	9	0	0	1	1	1	9	0	0	1	1	1	0	0	0	NA	NA	NA
nCoV_072	6	6	0	0	1	1	1	6	0	0	1	1	1	0	0	0	NA	NA	NA
nCoV_074	9	9	0	0	1	1	1	9	0	0	1	1	1	0	0	0	NA	NA	NA
nCoV_075	4	4	0	0	1	1	1	4	0	0	1	1	1	0	0	0	NA	NA	NA
nCoV_078	7	7	0	0	1	1	1	7	0	0	1	1	1	0	0	0	NA	NA	NA
nCoV_082	4	4	0	0	1	1	1	4	0	0	1	1	1	0	0	0	NA	NA	NA
nCoV_088	14	14	0	0	1	1	1	14	0	0	1	1	1	0	0	0	NA	NA	NA
nCoV_089	9	9	0	0	1	1	1	9	0	0	1	1	1	0	0	0	NA	NA	NA
nCoV_090	7	7	0	0	1	1	1	7	0	0	1	1	1	0	0	0	NA	NA	NA
nCoV_098	13	13	0	0	1	1	1	13	0	0	1	1	1	0	0	0	NA	NA	NA
nCoV_099	8	8	0	0	1	1	1	8	0	0	1	1	1	0	0	0	NA	NA	NA
nCoV_100	7	7	0	0	1	1	1	7	0	0	1	1	1	0	0	0	NA	NA	NA
nCoV_101	13	13	0	0	1	1	1	13	0	0	1	1	1	0	0	0	NA	NA	NA
nCoV_102	13	13	0	0	1	1	1	13	0	0	1	1	1	0	0	0	NA	NA	NA
nCoV_105	7	7	0	0	1	1	1	7	0	0	1	1	1	0	0	0	NA	NA	NA
nCoV_109	7	7	0	0	1	1	1	7	0	0	1	1	1	0	0	0	NA	NA	NA
nCoV_110	8	8	0	0	1	1	1	8	0	0	1	1	1	0	0	0	NA	NA	NA
nCoV_111	7	7	0	0	1	1	1	7	0	0	1	1	1	0	0	0	NA	NA	NA
nCoV_115	4	4	0	0	1	1	1	4	0	0	1	1	1	0	0	0	NA	NA	NA
nCoV_116	5	5	0	0	1	1	1	5	0	0	1	1	1	0	0	0	NA	NA	NA
nCoV_128	10	10	0	0	1	1	1	10	0	0	1	1	1	0	0	0	NA	NA	NA
nCoV_131	10	10	0	0	1	1	1	10	0	0	1	1	1	0	0	0	NA	NA	NA
nCoV_137	6	6	0	0	1	1	1	6	0	0	1	1	1	0	0	0	NA	NA	NA
nCoV_147	6	6	0	0	1	1	1	6	0	0	1	1	1	0	0	0	NA	NA	NA
nCoV_148	7	7	0	0	1	1	1	7	0	0	1	1	1	0	0	0	NA	NA	NA
nCoV_149	9	9	0	0	1	1	1	9	0	0	1	1	1	0	0	0	NA	NA	NA
nCoV_151	1	1	0	0	1	1	1	1	0	0	1	1	1	0	0	0	NA	NA	NA
nCoV_154	8	8	0	0	1	1	1	8	0	0	1	1	1	0	0	0	NA	NA	NA
nCoV_155	6	6	0	0	1	1	1	6	0	0	1	1	1	0	0	0	NA	NA	NA
nCoV_156	6	6	0	0	1	1	1	6	0	0	1	1	1	0	0	0	NA	NA	NA
nCoV_157	7	7	0	0	1	1	1	7	0	0	1	1	1	0	0	0	NA	NA	NA
nCoV_158	5	5	0	0	1	1	1	5	0	0	1	1	1	0	0	0	NA	NA	NA
nCoV_159	4	4	0	0	1	1	1	4	0	0	1	1	1	0	0	0	NA	NA	NA
nCoV_163	13	13	0	1	1	0.928571	0.928571	13	0	0	1	1	1	0	0	1	NA	0	0
nCoV_164	8	8	0	0	1	1	1	8	0	0	1	1	1	0	0	0	NA	NA	NA
nCoV_166	9	9	0	0	1	1	1	9	0	0	1	1	1	0	0	0	NA	NA	NA
nCoV_168	4	4	0	0	1	1	1	4	0	0	1	1	1	0	0	0	NA	NA	NA
nCoV_169	4	4	0	0	1	1	1	4	0	0	1	1	1	0	0	0	NA	NA	NA
nCoV_170	13	13	0	0	1	1	1	13	0	0	1	1	1	0	0	0	NA	NA	NA
nCoV_171	6	6	0	0	1	1	1	6	0	0	1	1	1	0	0	0	NA	NA	NA
nCoV_172	7	7	0	0	1	1	1	7	0	0	1	1	1	0	0	0	NA	NA	NA
nCoV_173	10	10	0	0	1	1	1	10	0	0	1	1	1	0	0	0	NA	NA	NA
nCoV_174	7	7	0	0	1	1	1	7	0	0	1	1	1	0	0	0	NA	NA	NA
nCoV_175	7	7	0	0	1	1	1	7	0	0	1	1	1	0	0	0	NA	NA	NA
nCoV_176	7	7	0	0	1	1	1	7	0	0	1	1	1	0	0	0	NA	NA	NA
nCoV_177	6	6	0	0	1	1	1	6	0	0	1	1	1	0	0	0	NA	NA	NA
nCoV_179	3	3	0	0	1	1	1	3	0	0	1	1	1	0	0	0	NA	NA	NA
nCoV_181	9	9	0	0	1	1	1	9	0	0	1	1	1	0	0	0	NA	NA	NA
nCoV_182	7	7	0	0	1	1	1	7	0	0	1	1	1	0	0	0	NA	NA	NA
nCoV_183	5	5	0	0	1	1	1	5	0	0	1	1	1	0	0	0	NA	NA	NA
nCoV_185	9	9	0	0	1	1	1	9	0	0	1	1	1	0	0	0	NA	NA	NA
nCoV_187	6	6	0	0	1	1	1	6	0	0	1	1	1	0	0	0	NA	NA	NA
nCoV_188	9	9	0	0	1	1	1	9	0	0	1	1	1	0	0	0	NA	NA	NA
nCoV_189	9	9	0	0	1	1	1	9	0	0	1	1	1	0	0	0	NA	NA	NA
nCoV_191	6	6	0	0	1	1	1	6	0	0	1	1	1	0	0	0	NA	NA	NA
nCoV_192	7	6	1	1	0.857143	0.857143	0.75	6	1	0	0.857143	1	0.857143	0	0	1	NA	0	0
nCoV_194	9	9	0	0	1	1	1	9	0	0	1	1	1	0	0	0	NA	NA	NA
nCoV_195	10	10	0	0	1	1	1	10	0	0	1	1	1	0	0	0	NA	NA	NA
nCoV_196	8	8	0	0	1	1	1	8	0	0	1	1	1	0	0	0	NA	NA	NA
nCoV_197	7	7	0	0	1	1	1	7	0	0	1	1	1	0	0	0	NA	NA	NA
nCoV_198	7	7	0	0	1	1	1	7	0	0	1	1	1	0	0	0	NA	NA	NA
nCoV_199	6	6	0	0	1	1	1	6	0	0	1	1	1	0	0	0	NA	NA	NA
nCoV_201	9	9	0	0	1	1	1	9	0	0	1	1	1	0	0	0	NA	NA	NA
nCoV_202	9	9	0	0	1	1	1	9	0	0	1	1	1	0	0	0	NA	NA	NA
nCoV_203	6	6	0	0	1	1	1	6	0	0	1	1	1	0	0	0	NA	NA	NA
nCoV_204	6	6	0	0	1	1	1	6	0	0	1	1	1	0	0	0	NA	NA	NA
nCoV_206	7	7	0	0	1	1	1	7	0	0	1	1	1	0	0	0	NA	NA	NA
nCoV_207	8	8	0	0	1	1	1	8	0	0	1	1	1	0	0	0	NA	NA	NA
nCoV_208	7	7	0	0	1	1	1	7	0	0	1	1	1	0	0	0	NA	NA	NA
nCoV_212	9	9	0	0	1	1	1	9	0	0	1	1	1	0	0	0	NA	NA	NA
nCoV_214	10	10	0	1	1	0.909091	0.909091	10	0	0	1	1	1	0	0	1	NA	0	0
nCoV_215	6	6	0	0	1	1	1	6	0	0	1	1	1	0	0	0	NA	NA	NA
nCoV_216	6	6	0	0	1	1	1	6	0	0	1	1	1	0	0	0	NA	NA	NA
nCoV_218	6	6	0	0	1	1	1	6	0	0	1	1	1	0	0	0	NA	NA	NA
nCoV_219	9	9	0	0	1	1	1	9	0	0	1	1	1	0	0	0	NA	NA	NA
nCoV_220	9	9	0	0	1	1	1	9	0	0	1	1	1	0	0	0	NA	NA	NA
nCoV_221	9	9	0	0	1	1	1	9	0	0	1	1	1	0	0	0	NA	NA	NA
nCoV_222	2	2	0	0	1	1	1	2	0	0	1	1	1	0	0	0	NA	NA	NA
nCoV_224	5	5	0	0	1	1	1	5	0	0	1	1	1	0	0	0	NA	NA	NA
nCoV_226	7	7	0	0	1	1	1	7	0	0	1	1	1	0	0	0	NA	NA	NA
nCoV_227	9	9	0	0	1	1	1	9	0	0	1	1	1	0	0	0	NA	NA	NA
nCoV_228	6	6	0	0	1	1	1	6	0	0	1	1	1	0	0	0	NA	NA	NA
nCoV_229	6	6	0	0	1	1	1	6	0	0	1	1	1	0	0	0	NA	NA	NA
nCoV_231	6	6	0	0	1	1	1	6	0	0	1	1	1	0	0	0	NA	NA	NA
nCoV_232	6	6	0	0	1	1	1	6	0	0	1	1	1	0	0	0	NA	NA	NA
nCoV_233	8	8	0	0	1	1	1	8	0	0	1	1	1	0	0	0	NA	NA	NA
nCoV_234	8	8	0	0	1	1	1	8	0	0	1	1	1	0	0	0	NA	NA	NA
nCoV_235	6	6	0	0	1	1	1	6	0	0	1	1	1	0	0	0	NA	NA	NA
nCoV_236	6	6	0	0	1	1	1	6	0	0	1	1	1	0	0	0	NA	NA	NA
nCoV_237	6	6	0	0	1	1	1	6	0	0	1	1	1	0	0	0	NA	NA	NA
nCoV_238	7	7	0	0	1	1	1	7	0	0	1	1	1	0	0	0	NA	NA	NA
nCoV_239	8	8	0	0	1	1	1	8	0	0	1	1	1	0	0	0	NA	NA	NA
nCoV_242	7	7	0	0	1	1	1	7	0	0	1	1	1	0	0	0	NA	NA	NA
nCoV_243	7	7	0	0	1	1	1	7	0	0	1	1	1	0	0	0	NA	NA	NA
nCoV_244	7	7	0	0	1	1	1	7	0	0	1	1	1	0	0	0	NA	NA	NA
nCoV_245	6	6	0	0	1	1	1	6	0	0	1	1	1	0	0	0	NA	NA	NA
nCoV_247	9	9	0	0	1	1	1	9	0	0	1	1	1	0	0	0	NA	NA	NA
nCoV_248	7	7	0	0	1	1	1	7	0	0	1	1	1	0	0	0	NA	NA	NA
nCoV_249	8	7	1	0	0.875	1	0.875	7	1	0	0.875	1	0.875	0	0	0	NA	NA	NA
nCoV_250	6	6	0	1	1	0.857143	0.857143	6	0	0	1	1	1	0	0	1	NA	0	0
nCoV_251	6	6	0	0	1	1	1	6	0	0	1	1	1	0	0	0	NA	NA	NA
nCoV_252	8	8	0	0	1	1	1	8	0	0	1	1	1	0	0	0	NA	NA	NA
nCoV_253	5	5	0	0	1	1	1	5	0	0	1	1	1	0	0	0	NA	NA	NA
nCoV_255	7	7	0	0	1	1	1	7	0	0	1	1	1	0	0	0	NA	NA	NA
nCoV_256	8	8	0	0	1	1	1	8	0	0	1	1	1	0	0	0	NA	NA	NA
nCoV_257	9	9	0	0	1	1	1	9	0	0	1	1	1	0	0	0	NA	NA	NA
nCoV_258	9	9	0	0	1	1	1	9	0	0	1	1	1	0	0	0	NA	NA	NA
nCoV_259	9	9	0	0	1	1	1	9	0	0	1	1	1	0	0	0	NA	NA	NA
nCoV_261	12	12	0	0	1	1	1	12	0	0	1	1	1	0	0	0	NA	NA	NA
nCoV_262	9	9	0	0	1	1	1	9	0	0	1	1	1	0	0	0	NA	NA	NA
nCoV_263	10	10	0	0	1	1	1	10	0	0	1	1	1	0	0	0	NA	NA	NA
Global	1162	1155	7	4	0.993976	0.996549	0.990566	1155	7	0	0.993976	1	0.993976	0	0	4	NA	0	0

## Sheet: SupData3.1_nanopol_blacklist
	Illumina comparison variants	total						SNVs						indels
Sample		TP	FN	FP	sn	pr	jac	TP	FN	FP	sn	pr	jac	TP	FN	FP	sn	pr	jac
nCoV_011	9	9	0	0	1	1	1	9	0	0	1	1	1	0	0	0	NA	NA	NA
nCoV_012	6	6	0	0	1	1	1	6	0	0	1	1	1	0	0	0	NA	NA	NA
nCoV_013	8	8	0	0	1	1	1	8	0	0	1	1	1	0	0	0	NA	NA	NA
nCoV_014	7	7	0	0	1	1	1	7	0	0	1	1	1	0	0	0	NA	NA	NA
nCoV_015	6	6	0	0	1	1	1	6	0	0	1	1	1	0	0	0	NA	NA	NA
nCoV_016	0	0	0	0	NA	NA	NA	0	0	0	NA	NA	NA	0	0	0	NA	NA	NA
nCoV_017	9	9	0	0	1	1	1	9	0	0	1	1	1	0	0	0	NA	NA	NA
nCoV_018	9	9	0	0	1	1	1	9	0	0	1	1	1	0	0	0	NA	NA	NA
nCoV_020	9	9	0	0	1	1	1	9	0	0	1	1	1	0	0	0	NA	NA	NA
nCoV_021	6	6	0	0	1	1	1	6	0	0	1	1	1	0	0	0	NA	NA	NA
nCoV_022	9	9	0	0	1	1	1	9	0	0	1	1	1	0	0	0	NA	NA	NA
nCoV_023	5	5	0	0	1	1	1	5	0	0	1	1	1	0	0	0	NA	NA	NA
nCoV_024	9	9	0	0	1	1	1	9	0	0	1	1	1	0	0	0	NA	NA	NA
nCoV_025	5	5	0	0	1	1	1	5	0	0	1	1	1	0	0	0	NA	NA	NA
nCoV_026	9	9	0	0	1	1	1	9	0	0	1	1	1	0	0	0	NA	NA	NA
nCoV_027	8	8	0	0	1	1	1	8	0	0	1	1	1	0	0	0	NA	NA	NA
nCoV_029	4	4	0	0	1	1	1	4	0	0	1	1	1	0	0	0	NA	NA	NA
nCoV_030	3	3	0	0	1	1	1	3	0	0	1	1	1	0	0	0	NA	NA	NA
nCoV_032	7	7	0	0	1	1	1	7	0	0	1	1	1	0	0	0	NA	NA	NA
nCoV_033	6	6	0	0	1	1	1	6	0	0	1	1	1	0	0	0	NA	NA	NA
nCoV_034	9	9	0	0	1	1	1	9	0	0	1	1	1	0	0	0	NA	NA	NA
nCoV_035	10	10	0	0	1	1	1	10	0	0	1	1	1	0	0	0	NA	NA	NA
nCoV_036	7	7	0	0	1	1	1	7	0	0	1	1	1	0	0	0	NA	NA	NA
nCoV_037	10	10	0	0	1	1	1	10	0	0	1	1	1	0	0	0	NA	NA	NA
nCoV_038	7	7	0	0	1	1	1	7	0	0	1	1	1	0	0	0	NA	NA	NA
nCoV_039	9	9	0	0	1	1	1	9	0	0	1	1	1	0	0	0	NA	NA	NA
nCoV_040	8	8	0	0	1	1	1	8	0	0	1	1	1	0	0	0	NA	NA	NA
nCoV_041	9	9	0	0	1	1	1	9	0	0	1	1	1	0	0	0	NA	NA	NA
nCoV_042	9	9	0	0	1	1	1	9	0	0	1	1	1	0	0	0	NA	NA	NA
nCoV_043	5	5	0	0	1	1	1	5	0	0	1	1	1	0	0	0	NA	NA	NA
nCoV_044	9	9	0	0	1	1	1	9	0	0	1	1	1	0	0	0	NA	NA	NA
nCoV_045	9	9	0	0	1	1	1	9	0	0	1	1	1	0	0	0	NA	NA	NA
nCoV_046	1	1	0	0	1	1	1	1	0	0	1	1	1	0	0	0	NA	NA	NA
nCoV_047	6	6	0	0	1	1	1	6	0	0	1	1	1	0	0	0	NA	NA	NA
nCoV_048	8	8	0	0	1	1	1	8	0	0	1	1	1	0	0	0	NA	NA	NA
nCoV_049	7	7	0	0	1	1	1	7	0	0	1	1	1	0	0	0	NA	NA	NA
nCoV_050	6	6	0	0	1	1	1	6	0	0	1	1	1	0	0	0	NA	NA	NA
nCoV_055	9	9	0	0	1	1	1	9	0	0	1	1	1	0	0	0	NA	NA	NA
nCoV_057	8	8	0	0	1	1	1	8	0	0	1	1	1	0	0	0	NA	NA	NA
nCoV_058	7	7	0	0	1	1	1	7	0	0	1	1	1	0	0	0	NA	NA	NA
nCoV_061	6	6	0	0	1	1	1	6	0	0	1	1	1	0	0	0	NA	NA	NA
nCoV_063	13	13	0	0	1	1	1	13	0	0	1	1	1	0	0	0	NA	NA	NA
nCoV_066	5	5	0	0	1	1	1	5	0	0	1	1	1	0	0	0	NA	NA	NA
nCoV_067	7	7	0	0	1	1	1	7	0	0	1	1	1	0	0	0	NA	NA	NA
nCoV_069	10	10	0	0	1	1	1	10	0	0	1	1	1	0	0	0	NA	NA	NA
nCoV_070	9	9	0	0	1	1	1	9	0	0	1	1	1	0	0	0	NA	NA	NA
nCoV_071	9	9	0	0	1	1	1	9	0	0	1	1	1	0	0	0	NA	NA	NA
nCoV_072	6	6	0	0	1	1	1	6	0	0	1	1	1	0	0	0	NA	NA	NA
nCoV_074	9	9	0	0	1	1	1	9	0	0	1	1	1	0	0	0	NA	NA	NA
nCoV_075	4	4	0	0	1	1	1	4	0	0	1	1	1	0	0	0	NA	NA	NA
nCoV_078	7	7	0	0	1	1	1	7	0	0	1	1	1	0	0	0	NA	NA	NA
nCoV_082	4	4	0	0	1	1	1	4	0	0	1	1	1	0	0	0	NA	NA	NA
nCoV_088	14	14	0	0	1	1	1	14	0	0	1	1	1	0	0	0	NA	NA	NA
nCoV_089	9	9	0	0	1	1	1	9	0	0	1	1	1	0	0	0	NA	NA	NA
nCoV_090	7	7	0	0	1	1	1	7	0	0	1	1	1	0	0	0	NA	NA	NA
nCoV_098	13	13	0	0	1	1	1	13	0	0	1	1	1	0	0	0	NA	NA	NA
nCoV_099	8	8	0	0	1	1	1	8	0	0	1	1	1	0	0	0	NA	NA	NA
nCoV_100	7	7	0	0	1	1	1	7	0	0	1	1	1	0	0	0	NA	NA	NA
nCoV_101	13	13	0	0	1	1	1	13	0	0	1	1	1	0	0	0	NA	NA	NA
nCoV_102	13	13	0	0	1	1	1	13	0	0	1	1	1	0	0	0	NA	NA	NA
nCoV_105	7	7	0	0	1	1	1	7	0	0	1	1	1	0	0	0	NA	NA	NA
nCoV_109	7	7	0	0	1	1	1	7	0	0	1	1	1	0	0	0	NA	NA	NA
nCoV_110	8	8	0	0	1	1	1	8	0	0	1	1	1	0	0	0	NA	NA	NA
nCoV_111	7	7	0	0	1	1	1	7	0	0	1	1	1	0	0	0	NA	NA	NA
nCoV_115	4	4	0	0	1	1	1	4	0	0	1	1	1	0	0	0	NA	NA	NA
nCoV_116	5	5	0	0	1	1	1	5	0	0	1	1	1	0	0	0	NA	NA	NA
nCoV_128	10	10	0	0	1	1	1	10	0	0	1	1	1	0	0	0	NA	NA	NA
nCoV_131	10	10	0	0	1	1	1	10	0	0	1	1	1	0	0	0	NA	NA	NA
nCoV_137	6	6	0	0	1	1	1	6	0	0	1	1	1	0	0	0	NA	NA	NA
nCoV_147	6	6	0	0	1	1	1	6	0	0	1	1	1	0	0	0	NA	NA	NA
nCoV_148	7	7	0	0	1	1	1	7	0	0	1	1	1	0	0	0	NA	NA	NA
nCoV_149	9	9	0	0	1	1	1	9	0	0	1	1	1	0	0	0	NA	NA	NA
nCoV_151	1	1	0	0	1	1	1	1	0	0	1	1	1	0	0	0	NA	NA	NA
nCoV_154	8	8	0	0	1	1	1	8	0	0	1	1	1	0	0	0	NA	NA	NA
nCoV_155	6	6	0	0	1	1	1	6	0	0	1	1	1	0	0	0	NA	NA	NA
nCoV_156	6	6	0	0	1	1	1	6	0	0	1	1	1	0	0	0	NA	NA	NA
nCoV_157	7	7	0	0	1	1	1	7	0	0	1	1	1	0	0	0	NA	NA	NA
nCoV_158	5	5	0	0	1	1	1	5	0	0	1	1	1	0	0	0	NA	NA	NA
nCoV_159	4	4	0	0	1	1	1	4	0	0	1	1	1	0	0	0	NA	NA	NA
nCoV_163	13	13	0	1	1	0.928571	0.928571	13	0	0	1	1	1	0	0	1	NA	0	0
nCoV_164	8	8	0	0	1	1	1	8	0	0	1	1	1	0	0	0	NA	NA	NA
nCoV_166	9	9	0	0	1	1	1	9	0	0	1	1	1	0	0	0	NA	NA	NA
nCoV_168	4	4	0	0	1	1	1	4	0	0	1	1	1	0	0	0	NA	NA	NA
nCoV_169	4	4	0	0	1	1	1	4	0	0	1	1	1	0	0	0	NA	NA	NA
nCoV_170	13	13	0	0	1	1	1	13	0	0	1	1	1	0	0	0	NA	NA	NA
nCoV_171	6	6	0	0	1	1	1	6	0	0	1	1	1	0	0	0	NA	NA	NA
nCoV_172	7	7	0	0	1	1	1	7	0	0	1	1	1	0	0	0	NA	NA	NA
nCoV_173	10	10	0	0	1	1	1	10	0	0	1	1	1	0	0	0	NA	NA	NA
nCoV_174	7	7	0	0	1	1	1	7	0	0	1	1	1	0	0	0	NA	NA	NA
nCoV_175	7	7	0	0	1	1	1	7	0	0	1	1	1	0	0	0	NA	NA	NA
nCoV_176	7	7	0	0	1	1	1	7	0	0	1	1	1	0	0	0	NA	NA	NA
nCoV_177	6	6	0	0	1	1	1	6	0	0	1	1	1	0	0	0	NA	NA	NA
nCoV_179	3	3	0	0	1	1	1	3	0	0	1	1	1	0	0	0	NA	NA	NA
nCoV_181	9	9	0	0	1	1	1	9	0	0	1	1	1	0	0	0	NA	NA	NA
nCoV_182	7	7	0	0	1	1	1	7	0	0	1	1	1	0	0	0	NA	NA	NA
nCoV_183	5	5	0	0	1	1	1	5	0	0	1	1	1	0	0	0	NA	NA	NA
nCoV_185	9	9	0	0	1	1	1	9	0	0	1	1	1	0	0	0	NA	NA	NA
nCoV_187	6	6	0	0	1	1	1	6	0	0	1	1	1	0	0	0	NA	NA	NA
nCoV_188	9	9	0	0	1	1	1	9	0	0	1	1	1	0	0	0	NA	NA	NA
nCoV_189	9	9	0	0	1	1	1	9	0	0	1	1	1	0	0	0	NA	NA	NA
nCoV_191	6	6	0	0	1	1	1	6	0	0	1	1	1	0	0	0	NA	NA	NA
nCoV_192	7	6	1	1	0.857143	0.857143	0.75	6	1	0	0.857143	1	0.857143	0	0	1	NA	0	0
nCoV_194	9	9	0	0	1	1	1	9	0	0	1	1	1	0	0	0	NA	NA	NA
nCoV_195	10	10	0	0	1	1	1	10	0	0	1	1	1	0	0	0	NA	NA	NA
nCoV_196	8	8	0	0	1	1	1	8	0	0	1	1	1	0	0	0	NA	NA	NA
nCoV_197	7	7	0	0	1	1	1	7	0	0	1	1	1	0	0	0	NA	NA	NA
nCoV_198	7	7	0	0	1	1	1	7	0	0	1	1	1	0	0	0	NA	NA	NA
nCoV_199	6	6	0	0	1	1	1	6	0	0	1	1	1	0	0	0	NA	NA	NA
nCoV_201	9	9	0	0	1	1	1	9	0	0	1	1	1	0	0	0	NA	NA	NA
nCoV_202	9	9	0	0	1	1	1	9	0	0	1	1	1	0	0	0	NA	NA	NA
nCoV_203	6	6	0	0	1	1	1	6	0	0	1	1	1	0	0	0	NA	NA	NA
nCoV_204	6	6	0	0	1	1	1	6	0	0	1	1	1	0	0	0	NA	NA	NA
nCoV_206	7	7	0	0	1	1	1	7	0	0	1	1	1	0	0	0	NA	NA	NA
nCoV_207	8	8	0	0	1	1	1	8	0	0	1	1	1	0	0	0	NA	NA	NA
nCoV_208	7	7	0	0	1	1	1	7	0	0	1	1	1	0	0	0	NA	NA	NA
nCoV_212	9	9	0	0	1	1	1	9	0	0	1	1	1	0	0	0	NA	NA	NA
nCoV_214	10	10	0	1	1	0.909091	0.909091	10	0	0	1	1	1	0	0	1	NA	0	0
nCoV_215	6	6	0	0	1	1	1	6	0	0	1	1	1	0	0	0	NA	NA	NA
nCoV_216	6	6	0	0	1	1	1	6	0	0	1	1	1	0	0	0	NA	NA	NA
nCoV_218	6	6	0	0	1	1	1	6	0	0	1	1	1	0	0	0	NA	NA	NA
nCoV_219	9	9	0	0	1	1	1	9	0	0	1	1	1	0	0	0	NA	NA	NA
nCoV_220	9	9	0	0	1	1	1	9	0	0	1	1	1	0	0	0	NA	NA	NA
nCoV_221	9	9	0	0	1	1	1	9	0	0	1	1	1	0	0	0	NA	NA	NA
nCoV_222	2	2	0	0	1	1	1	2	0	0	1	1	1	0	0	0	NA	NA	NA
nCoV_224	5	5	0	0	1	1	1	5	0	0	1	1	1	0	0	0	NA	NA	NA
nCoV_226	7	7	0	0	1	1	1	7	0	0	1	1	1	0	0	0	NA	NA	NA
nCoV_227	9	9	0	1	1	0.9	0.9	9	0	0	1	1	1	0	0	1	NA	0	0
nCoV_228	6	6	0	0	1	1	1	6	0	0	1	1	1	0	0	0	NA	NA	NA
nCoV_229	6	6	0	0	1	1	1	6	0	0	1	1	1	0	0	0	NA	NA	NA
nCoV_231	6	6	0	0	1	1	1	6	0	0	1	1	1	0	0	0	NA	NA	NA
nCoV_232	6	6	0	0	1	1	1	6	0	0	1	1	1	0	0	0	NA	NA	NA
nCoV_233	8	8	0	0	1	1	1	8	0	0	1	1	1	0	0	0	NA	NA	NA
nCoV_234	8	8	0	0	1	1	1	8	0	0	1	1	1	0	0	0	NA	NA	NA
nCoV_235	6	6	0	0	1	1	1	6	0	0	1	1	1	0	0	0	NA	NA	NA
nCoV_236	6	6	0	0	1	1	1	6	0	0	1	1	1	0	0	0	NA	NA	NA
nCoV_237	6	6	0	0	1	1	1	6	0	0	1	1	1	0	0	0	NA	NA	NA
nCoV_238	7	7	0	0	1	1	1	7	0	0	1	1	1	0	0	0	NA	NA	NA
nCoV_239	8	8	0	0	1	1	1	8	0	0	1	1	1	0	0	0	NA	NA	NA
nCoV_242	7	7	0	0	1	1	1	7	0	0	1	1	1	0	0	0	NA	NA	NA
nCoV_243	7	7	0	0	1	1	1	7	0	0	1	1	1	0	0	0	NA	NA	NA
nCoV_244	7	7	0	0	1	1	1	7	0	0	1	1	1	0	0	0	NA	NA	NA
nCoV_245	6	6	0	0	1	1	1	6	0	0	1	1	1	0	0	0	NA	NA	NA
nCoV_247	9	9	0	0	1	1	1	9	0	0	1	1	1	0	0	0	NA	NA	NA
nCoV_248	7	7	0	0	1	1	1	7	0	0	1	1	1	0	0	0	NA	NA	NA
nCoV_249	8	7	1	0	0.875	1	0.875	7	1	0	0.875	1	0.875	0	0	0	NA	NA	NA
nCoV_250	6	6	0	0	1	1	1	6	0	0	1	1	1	0	0	0	NA	NA	NA
nCoV_251	6	6	0	0	1	1	1	6	0	0	1	1	1	0	0	0	NA	NA	NA
nCoV_252	8	8	0	0	1	1	1	8	0	0	1	1	1	0	0	0	NA	NA	NA
nCoV_253	5	5	0	0	1	1	1	5	0	0	1	1	1	0	0	0	NA	NA	NA
nCoV_255	7	7	0	0	1	1	1	7	0	0	1	1	1	0	0	0	NA	NA	NA
nCoV_256	8	8	0	0	1	1	1	8	0	0	1	1	1	0	0	0	NA	NA	NA
nCoV_257	9	9	0	0	1	1	1	9	0	0	1	1	1	0	0	0	NA	NA	NA
nCoV_258	9	9	0	0	1	1	1	9	0	0	1	1	1	0	0	0	NA	NA	NA
nCoV_259	9	9	0	0	1	1	1	9	0	0	1	1	1	0	0	0	NA	NA	NA
nCoV_261	12	12	0	0	1	1	1	12	0	0	1	1	1	0	0	0	NA	NA	NA
nCoV_262	9	9	0	0	1	1	1	9	0	0	1	1	1	0	0	0	NA	NA	NA
nCoV_263	10	10	0	0	1	1	1	10	0	0	1	1	1	0	0	0	NA	NA	NA
Global	1162	1160	2	4	0.998279	0.996564	0.994854	1160	2	0	0.998279	1	0.998279	0	0	4	NA	0	0
