# Supplementary material for: Analytical validity of nanopore sequencing for rapid SARS-CoV-2 genome analysis
Source: Nat Commun. 2020 Dec 9;11:6272. doi: 10.1038/s41467-020-20075-6 (PMC7726558; doi:10.1038/s41467-020-20075-6)
Supplement: Supplementary file 7 — Supplementary Data 4 [file 41467_2020_20075_MOESM7_ESM.xlsx]

## Sheet: SupData4
				Illumina						ONT-Medaka						ONT-Nanopolish
Sample	Ct	Estimated SARS-CoV-2 RNA conc. (cp/uL)	Comparison	Variants			SNVs			Variants			SNVs			Variants			SNVs
				CONCORDANT	DISCORDANT	JACCARD	CONCORDANT	DISCORDANT	JACCARD	CONCORDANT	DISCORDANT	JACCARD	CONCORDANT	DISCORDANT	JACCARD	CONCORDANT	DISCORDANT	JACCARD	CONCORDANT	DISCORDANT	JACCARD
nCoV_082	28.59	10^3	rep1_vs_rep2	4	0	1	4	0	1	4	0	1	4	0	1	5	0	1	5	0	1
nCoV_082	28.59	10^3	rep1_vs_rep3	4	0	1	4	0	1	4	0	1	4	0	1	5	0	1	5	0	1
nCoV_082	28.59	10^3	rep2_vs_rep3	4	0	1	4	0	1	4	0	1	4	0	1	5	0	1	5	0	1
nCoV_088	27.28	10^4	rep1_vs_rep2	14	0	1	14	0	1	14	0	1	14	0	1	14	1	0.933333	14	0	1
nCoV_088	27.28	10^4	rep1_vs_rep3	14	0	1	14	0	1	14	0	1	14	0	1	15	0	1	14	0	1
nCoV_088	27.28	10^4	rep2_vs_rep3	14	0	1	14	0	1	14	0	1	14	0	1	14	1	0.933333	14	0	1
nCoV_098	26.15	10^4	rep1_vs_rep2	13	0	1	13	0	1	13	0	1	13	0	1	13	0	1	13	0	1
nCoV_098	26.15	10^4	rep1_vs_rep3	13	0	1	13	0	1	13	0	1	13	0	1	13	0	1	13	0	1
nCoV_098	26.15	10^4	rep2_vs_rep3	13	0	1	13	0	1	13	0	1	13	0	1	13	0	1	13	0	1
nCoV_099	20.08	10^6	rep1_vs_rep2	9	0	1	9	0	1	9	0	1	9	0	1	9	0	1	9	0	1
nCoV_099	20.08	10^6	rep1_vs_rep3	9	0	1	9	0	1	9	0	1	9	0	1	9	0	1	9	0	1
nCoV_099	20.08	10^6	rep2_vs_rep3	9	0	1	9	0	1	9	0	1	9	0	1	9	0	1	9	0	1
nCoV_100	23.31	10^5	rep1_vs_rep2	7	0	1	7	0	1	7	0	1	7	0	1	7	0	1	7	0	1
nCoV_100	23.31	10^5	rep1_vs_rep3	7	0	1	7	0	1	7	0	1	7	0	1	7	0	1	7	0	1
nCoV_100	23.31	10^5	rep2_vs_rep3	7	0	1	7	0	1	7	0	1	7	0	1	7	0	1	7	0	1
nCoV_194	15.41	10^7	rep1_vs_rep2	9	0	1	9	0	1	9	0	1	9	0	1	9	0	1	9	0	1
nCoV_194	15.41	10^7	rep1_vs_rep3	9	0	1	9	0	1	9	0	1	9	0	1	9	0	1	9	0	1
nCoV_194	15.41	10^7	rep2_vs_rep3	9	0	1	9	0	1	9	0	1	9	0	1	9	0	1	9	0	1
nCoV_195	22.42	10^5	rep1_vs_rep2	10	0	1	10	0	1	10	0	1	10	0	1	9	1	0.9	9	1	0.9
nCoV_195	22.42	10^5	rep1_vs_rep3	10	0	1	10	0	1	10	0	1	10	0	1	9	1	0.9	9	1	0.9
nCoV_195	22.42	10^5	rep2_vs_rep3	10	0	1	10	0	1	10	0	1	10	0	1	8	2	0.8	8	2	0.8
nCoV_196	24.41	10^5	rep1_vs_rep2	8	0	1	8	0	1	8	0	1	8	0	1	8	0	1	8	0	1
nCoV_196	24.41	10^5	rep1_vs_rep3	8	0	1	8	0	1	8	0	1	8	0	1	8	0	1	8	0	1
nCoV_196	24.41	10^5	rep2_vs_rep3	8	0	1	8	0	1	8	0	1	8	0	1	8	0	1	8	0	1
nCoV_197	19.2	10^6	rep1_vs_rep2	7	0	1	7	0	1	7	0	1	7	0	1	7	0	1	7	0	1
nCoV_197	19.2	10^6	rep1_vs_rep3	7	0	1	7	0	1	7	0	1	7	0	1	7	0	1	7	0	1
nCoV_197	19.2	10^6	rep2_vs_rep3	7	0	1	7	0	1	7	0	1	7	0	1	7	0	1	7	0	1
nCoV_198	13.81	10^7	rep1_vs_rep2	7	0	1	7	0	1	7	0	1	7	0	1	7	0	1	7	0	1
nCoV_198	13.81	10^7	rep1_vs_rep3	7	0	1	7	0	1	7	0	1	7	0	1	7	0	1	7	0	1
nCoV_198	13.81	10^7	rep2_vs_rep3	7	0	1	7	0	1	7	0	1	7	0	1	7	0	1	7	0	1
nCoV_199	21.96	10^5	rep1_vs_rep2	6	0	1	6	0	1	6	0	1	6	0	1	7	0	1	7	0	1
nCoV_199	21.96	10^5	rep1_vs_rep3	6	0	1	6	0	1	6	0	1	6	0	1	7	0	1	7	0	1
nCoV_199	21.96	10^5	rep2_vs_rep3	6	0	1	6	0	1	6	0	1	6	0	1	7	0	1	7	0	1
nCoV_201	23.57	10^5	rep1_vs_rep2	9	0	1	9	0	1	9	1	0.9	9	0	1	9	0	1	9	0	1
nCoV_201	23.57	10^5	rep1_vs_rep3	9	0	1	9	0	1	9	1	0.9	9	0	1	9	0	1	9	0	1
nCoV_201	23.57	10^5	rep2_vs_rep3	9	0	1	9	0	1	10	0	1	9	0	1	9	0	1	9	0	1
global				309	0	1	309	0	1	310	2	0.99359	309	0	1	312	6	0.981132	311	4	0.987302
