# Supplementary material for: Analytical validity of nanopore sequencing for rapid SARS-CoV-2 genome analysis
Source: Nat Commun. 2020 Dec 9;11:6272. doi: 10.1038/s41467-020-20075-6 (PMC7726558; doi:10.1038/s41467-020-20075-6)
Supplement: Supplementary file 8 — Supplementary Data 5 [file 41467_2020_20075_MOESM8_ESM.xlsx]

## Sheet: SupData5
VAF range	Concordant variants	Discordant variants	Concordant SNVs	Discordant SNVs	Concordant Indels	Discordant Indels
60-80%	6	0	6	0	0	0
40-60%	12	0	12	0	0	0
20-40%	20	2	20	0	0	2
10-20%	59	8	59	2	0	6
