# Supplementary material for: Analytical validity of nanopore sequencing for rapid SARS-CoV-2 genome analysis
Source: Nat Commun. 2020 Dec 9;11:6272. doi: 10.1038/s41467-020-20075-6 (PMC7726558; doi:10.1038/s41467-020-20075-6)
Supplement: Supplementary file 9 — Supplementary Data 6 [file 41467_2020_20075_MOESM9_ESM.xlsx]

## Sheet: SupData6
Sample	Frequency	TP_SNV	FN_SNV	FP_SNV	sn_SNV	pr_SNV	TP_INDEL	FN_INDEL	FP_INDEL	sn_INDEL	pr_INDEL
nCoV_012	VF=60-80%	0	0	0	NA	NA	0	0	0	NA	NA
nCoV_012	VF=40-60%	0	0	0	NA	NA	0	0	17	NA	0
nCoV_012	VF=20-40%	0	1	0	0	NA	0	0	190	NA	0
nCoV_014	VF=60-80%	1	0	0	1	1	0	0	0	NA	NA
nCoV_014	VF=40-60%	1	0	0	1	1	0	0	15	NA	0
nCoV_014	VF=20-40%	0	0	1	NA	0	0	0	191	NA	0
nCoV_016	VF=60-80%	2	0	0	1	1	0	0	0	NA	NA
nCoV_016	VF=40-60%	9	0	0	1	1	0	0	16	NA	0
nCoV_016	VF=20-40%	4	0	1	1	0.8	0	0	190	NA	0
nCoV_029	VF=60-80%	0	0	0	NA	NA	0	0	0	NA	NA
nCoV_029	VF=40-60%	0	0	0	NA	NA	0	0	17	NA	0
nCoV_029	VF=20-40%	0	1	0	0	NA	0	0	193	NA	0
nCoV_030	VF=60-80%	3	0	0	1	1	0	0	0	NA	NA
nCoV_030	VF=40-60%	0	0	0	NA	NA	0	0	16	NA	0
nCoV_030	VF=20-40%	0	6	0	0	NA	0	0	174	NA	0
nCoV_032	VF=60-80%	0	0	0	NA	NA	0	0	0	NA	NA
nCoV_032	VF=40-60%	0	0	0	NA	NA	0	0	15	NA	0
nCoV_032	VF=20-40%	0	1	0	0	NA	0	0	185	NA	0
nCoV_038	VF=60-80%	0	0	0	NA	NA	0	0	0	NA	NA
nCoV_038	VF=40-60%	0	0	0	NA	NA	0	0	21	NA	0
nCoV_038	VF=20-40%	3	1	0	0.75	1	0	0	171	NA	0
nCoV_041	VF=60-80%	0	0	0	NA	NA	0	0	1	NA	0
nCoV_041	VF=40-60%	1	0	0	1	1	0	0	12	NA	0
nCoV_041	VF=20-40%	2	0	2	1	0.5	0	0	118	NA	0
nCoV_043	VF=60-80%	0	0	0	NA	NA	0	0	0	NA	NA
nCoV_043	VF=40-60%	0	0	0	NA	NA	0	0	11	NA	0
nCoV_043	VF=20-40%	1	1	1	0.5	0.5	0	0	131	NA	0
nCoV_046	VF=60-80%	4	0	0	1	1	0	0	1	NA	0
nCoV_046	VF=40-60%	0	0	0	NA	NA	0	0	10	NA	0
nCoV_046	VF=20-40%	7	0	1	1	0.875	0	0	124	NA	0
nCoV_047	VF=60-80%	0	0	0	NA	NA	0	0	0	NA	NA
nCoV_047	VF=40-60%	0	0	0	NA	NA	0	0	14	NA	0
nCoV_047	VF=20-40%	1	0	0	1	1	0	0	114	NA	0
nCoV_048	VF=60-80%	0	0	0	NA	NA	0	0	0	NA	NA
nCoV_048	VF=40-60%	0	0	0	NA	NA	0	0	12	NA	0
nCoV_048	VF=20-40%	0	1	0	0	NA	0	0	124	NA	0
nCoV_049	VF=60-80%	1	0	0	1	1	0	0	0	NA	NA
nCoV_049	VF=40-60%	0	0	0	NA	NA	0	0	13	NA	0
nCoV_049	VF=20-40%	1	0	1	1	0.5	0	0	114	NA	0
nCoV_066	VF=60-80%	0	0	0	NA	NA	0	0	0	NA	NA
nCoV_066	VF=40-60%	1	0	0	1	1	0	0	12	NA	0
nCoV_066	VF=20-40%	0	0	0	NA	NA	0	0	114	NA	0
nCoV_074	VF=60-80%	0	0	0	NA	NA	0	0	0	NA	NA
nCoV_074	VF=40-60%	1	0	0	1	1	0	0	11	NA	0
nCoV_074	VF=20-40%	2	0	0	1	1	0	0	122	NA	0
nCoV_082	VF=60-80%	1	0	0	1	1	0	0	0	NA	NA
nCoV_082	VF=40-60%	1	0	0	1	1	0	0	8	NA	0
nCoV_082	VF=20-40%	3	0	0	1	1	0	1	131	0	0
nCoV_088	VF=60-80%	0	0	0	NA	NA	0	0	0	NA	NA
nCoV_088	VF=40-60%	1	0	0	1	1	0	0	6	NA	0
nCoV_088	VF=20-40%	0	0	0	NA	NA	0	1	128	0	0
nCoV_098	VF=60-80%	0	0	0	NA	NA	0	0	0	NA	NA
nCoV_098	VF=40-60%	2	0	0	1	1	0	0	12	NA	0
nCoV_098	VF=20-40%	0	2	0	0	NA	2	0	122	1	0.016129
nCoV_099	VF=60-80%	0	0	0	NA	NA	0	3	0	0	NA
nCoV_099	VF=40-60%	0	0	0	NA	NA	0	0	14	NA	0
nCoV_099	VF=20-40%	1	0	0	1	1	0	0	112	NA	0
nCoV_101	VF=60-80%	0	0	0	NA	NA	0	0	0	NA	NA
nCoV_101	VF=40-60%	0	0	0	NA	NA	0	0	10	NA	0
nCoV_101	VF=20-40%	2	1	0	0.666667	1	0	0	123	NA	0
nCoV_128	VF=60-80%	0	0	0	NA	NA	0	0	0	NA	NA
nCoV_128	VF=40-60%	1	0	0	1	1	0	0	20	NA	0
nCoV_128	VF=20-40%	1	0	0	1	1	0	0	141	NA	0
nCoV_147	VF=60-80%	0	0	0	NA	NA	0	0	0	NA	NA
nCoV_147	VF=40-60%	2	0	0	1	1	1	0	19	1	0.05
nCoV_147	VF=20-40%	3	0	1	1	0.75	0	0	123	NA	0
nCoV_155	VF=60-80%	0	0	0	NA	NA	0	0	1	NA	0
nCoV_155	VF=40-60%	1	0	0	1	1	0	0	12	NA	0
nCoV_155	VF=20-40%	0	0	0	NA	NA	0	0	164	NA	0
nCoV_158	VF=60-80%	0	0	0	NA	NA	0	0	0	NA	NA
nCoV_158	VF=40-60%	0	0	0	NA	NA	0	0	18	NA	0
nCoV_158	VF=20-40%	2	1	0	0.666667	1	2	1	148	0.666667	0.0133333
nCoV_163	VF=60-80%	0	0	0	NA	NA	0	0	0	NA	NA
nCoV_163	VF=40-60%	2	1	0	0.666667	1	0	0	16	NA	0
nCoV_163	VF=20-40%	0	1	1	0	0	1	0	157	1	0.00632911
nCoV_164	VF=60-80%	0	1	0	0	NA	0	0	0	NA	NA
nCoV_164	VF=40-60%	2	1	0	0.666667	1	1	0	21	1	0.0454545
nCoV_164	VF=20-40%	1	1	1	0.5	0.5	0	0	145	NA	0
nCoV_169	VF=60-80%	0	0	0	NA	NA	0	0	2	NA	0
nCoV_169	VF=40-60%	1	0	0	1	1	0	0	18	NA	0
nCoV_169	VF=20-40%	0	0	0	NA	NA	0	0	152	NA	0
nCoV_171	VF=60-80%	0	0	0	NA	NA	0	0	0	NA	NA
nCoV_171	VF=40-60%	1	0	0	1	1	0	0	21	NA	0
nCoV_171	VF=20-40%	0	0	1	NA	0	0	0	157	NA	0
nCoV_176	VF=60-80%	0	0	0	NA	NA	0	0	0	NA	NA
nCoV_176	VF=40-60%	1	0	0	1	1	0	0	20	NA	0
nCoV_176	VF=20-40%	0	0	2	NA	0	0	0	157	NA	0
nCoV_179	VF=60-80%	0	0	0	NA	NA	0	0	1	NA	0
nCoV_179	VF=40-60%	0	0	0	NA	NA	0	0	18	NA	0
nCoV_179	VF=20-40%	3	0	1	1	0.75	0	0	161	NA	0
nCoV_182	VF=60-80%	0	0	0	NA	NA	0	0	0	NA	NA
nCoV_182	VF=40-60%	1	0	0	1	1	0	0	18	NA	0
nCoV_182	VF=20-40%	1	0	0	1	1	0	0	123	NA	0
nCoV_183	VF=60-80%	0	0	0	NA	NA	0	0	1	NA	0
nCoV_183	VF=40-60%	0	0	0	NA	NA	0	0	15	NA	0
nCoV_183	VF=20-40%	1	2	0	0.333333	1	0	1	139	0	0
nCoV_185	VF=60-80%	0	0	0	NA	NA	0	0	0	NA	NA
nCoV_185	VF=40-60%	0	0	0	NA	NA	0	0	18	NA	0
nCoV_185	VF=20-40%	1	0	0	1	1	0	0	139	NA	0
nCoV_187	VF=60-80%	1	0	0	1	1	0	0	0	NA	NA
nCoV_187	VF=40-60%	0	0	0	NA	NA	0	0	13	NA	0
nCoV_187	VF=20-40%	0	0	0	NA	NA	0	0	145	NA	0
nCoV_191	VF=60-80%	0	0	0	NA	NA	0	0	0	NA	NA
nCoV_191	VF=40-60%	1	0	0	1	1	0	0	17	NA	0
nCoV_191	VF=20-40%	0	1	0	0	NA	0	0	124	NA	0
nCoV_196	VF=60-80%	0	0	0	NA	NA	0	0	0	NA	NA
nCoV_196	VF=40-60%	0	0	0	NA	NA	0	0	22	NA	0
nCoV_196	VF=20-40%	0	1	0	0	NA	0	0	129	NA	0
nCoV_199	VF=60-80%	1	0	0	1	1	0	0	0	NA	NA
nCoV_199	VF=40-60%	0	0	0	NA	NA	0	0	14	NA	0
nCoV_199	VF=20-40%	1	0	0	1	1	0	0	133	NA	0
nCoV_203	VF=60-80%	0	0	0	NA	NA	0	0	0	NA	NA
nCoV_203	VF=40-60%	1	0	0	1	1	0	0	14	NA	0
nCoV_203	VF=20-40%	0	0	0	NA	NA	0	0	136	NA	0
nCoV_204	VF=60-80%	0	0	0	NA	NA	0	0	0	NA	NA
nCoV_204	VF=40-60%	0	0	0	NA	NA	0	0	17	NA	0
nCoV_204	VF=20-40%	0	1	0	0	NA	0	0	146	NA	0
nCoV_214	VF=60-80%	0	0	0	NA	NA	0	0	0	NA	NA
nCoV_214	VF=40-60%	0	0	0	NA	NA	0	0	20	NA	0
nCoV_214	VF=20-40%	1	1	0	0.5	1	0	1	140	0	0
nCoV_222	VF=60-80%	2	0	0	1	1	0	0	0	NA	NA
nCoV_222	VF=40-60%	4	0	0	1	1	0	0	14	NA	0
nCoV_222	VF=20-40%	4	0	0	1	1	0	0	128	NA	0
nCoV_224	VF=60-80%	1	0	0	1	1	0	0	0	NA	NA
nCoV_224	VF=40-60%	1	0	0	1	1	0	0	22	NA	0
nCoV_224	VF=20-40%	1	1	1	0.5	0.5	1	0	126	1	0.00787402
nCoV_228	VF=60-80%	2	0	0	1	1	0	0	0	NA	NA
nCoV_228	VF=40-60%	0	0	0	NA	NA	0	0	15	NA	0
nCoV_228	VF=20-40%	0	0	0	NA	NA	0	0	137	NA	0
nCoV_232	VF=60-80%	0	0	0	NA	NA	0	0	0	NA	NA
nCoV_232	VF=40-60%	3	0	0	1	1	0	0	16	NA	0
nCoV_232	VF=20-40%	1	0	2	1	0.333333	0	0	133	NA	0
nCoV_233	VF=60-80%	1	0	0	1	1	0	0	0	NA	NA
nCoV_233	VF=40-60%	0	0	0	NA	NA	0	0	13	NA	0
nCoV_233	VF=20-40%	0	0	1	NA	0	0	0	138	NA	0
nCoV_234	VF=60-80%	0	0	0	NA	NA	0	3	0	0	NA
nCoV_234	VF=40-60%	0	0	0	NA	NA	0	0	14	NA	0
nCoV_234	VF=20-40%	1	0	0	1	1	0	0	145	NA	0
nCoV_236	VF=60-80%	0	0	0	NA	NA	0	0	0	NA	NA
nCoV_236	VF=40-60%	0	0	0	NA	NA	0	0	15	NA	0
nCoV_236	VF=20-40%	0	2	2	0	0	0	0	155	NA	0
nCoV_249	VF=60-80%	0	0	0	NA	NA	0	0	0	NA	NA
nCoV_249	VF=40-60%	0	0	1	NA	0	0	0	18	NA	0
nCoV_249	VF=20-40%	0	1	1	0	0	0	0	177	NA	0
nCoV_250	VF=60-80%	0	0	0	NA	NA	0	0	0	NA	NA
nCoV_250	VF=40-60%	3	2	0	0.6	1	0	0	21	NA	0
nCoV_250	VF=20-40%	2	2	2	0.5	0.5	0	0	183	NA	0
nCoV_251	VF=60-80%	1	0	0	1	1	0	0	0	NA	NA
nCoV_251	VF=40-60%	0	0	0	NA	NA	0	0	18	NA	0
nCoV_251	VF=20-40%	0	0	0	NA	NA	0	0	178	NA	0
nCoV_253	VF=60-80%	0	0	0	NA	NA	0	0	0	NA	NA
nCoV_253	VF=40-60%	0	0	0	NA	NA	0	0	20	NA	0
nCoV_253	VF=20-40%	0	1	0	0	NA	0	0	189	NA	0
nCoV_258	VF=60-80%	1	0	0	1	1	0	0	0	NA	NA
nCoV_258	VF=40-60%	0	0	0	NA	NA	0	0	22	NA	0
nCoV_258	VF=20-40%	3	0	0	1	1	0	0	203	NA	0
nCoV_261	VF=60-80%	0	0	0	NA	NA	0	0	0	NA	NA
nCoV_261	VF=40-60%	0	0	0	NA	NA	0	0	18	NA	0
nCoV_261	VF=20-40%	1	0	1	1	0.5	1	0	212	1	0.00469484
nCoV_262	VF=60-80%	0	0	0	NA	NA	0	0	1	NA	0
nCoV_262	VF=40-60%	0	0	0	NA	NA	0	0	18	NA	0
nCoV_262	VF=20-40%	0	1	0	0	NA	0	0	208	NA	0
