# Supplementary material for: Analytical validity of nanopore sequencing for rapid SARS-CoV-2 genome analysis
Source: Nat Commun. 2020 Dec 9;11:6272. doi: 10.1038/s41467-020-20075-6 (PMC7726558; doi:10.1038/s41467-020-20075-6)
Supplement: Supplementary file 10 — Supplementary Data 7 [file 41467_2020_20075_MOESM10_ESM.xlsx]

## Sheet: SupData7
PRIMER	SCHEME	AMPLICON	POOL	SEQUENCE (5' - 3')
nCoV-2019_1_LEFT	ARTIC v3 (98 x ~400bp)	1	nCoV-2019_1	ACCAACCAACTTTCGATCTCTTGT
nCoV-2019_1_RIGHT	ARTIC v3 (98 x ~400bp)	1	nCoV-2019_1	CATCTTTAAGATGTTGACGTGCCTC
nCoV-2019_2_LEFT	ARTIC v3 (98 x ~400bp)	2	nCoV-2019_2	CTGTTTTACAGGTTCGCGACGT
nCoV-2019_2_RIGHT	ARTIC v3 (98 x ~400bp)	2	nCoV-2019_2	TAAGGATCAGTGCCAAGCTCGT
nCoV-2019_3_LEFT	ARTIC v3 (98 x ~400bp)	3	nCoV-2019_1	CGGTAATAAAGGAGCTGGTGGC
nCoV-2019_3_RIGHT	ARTIC v3 (98 x ~400bp)	3	nCoV-2019_1	AAGGTGTCTGCAATTCATAGCTCT
nCoV-2019_4_LEFT	ARTIC v3 (98 x ~400bp)	4	nCoV-2019_2	GGTGTATACTGCTGCCGTGAAC
nCoV-2019_4_RIGHT	ARTIC v3 (98 x ~400bp)	4	nCoV-2019_2	CACAAGTAGTGGCACCTTCTTTAGT
nCoV-2019_5_LEFT	ARTIC v3 (98 x ~400bp)	5	nCoV-2019_1	TGGTGAAACTTCATGGCAGACG
nCoV-2019_5_RIGHT	ARTIC v3 (98 x ~400bp)	5	nCoV-2019_1	ATTGATGTTGACTTTCTCTTTTTGGAGT
nCoV-2019_6_LEFT	ARTIC v3 (98 x ~400bp)	6	nCoV-2019_2	GGTGTTGTTGGAGAAGGTTCCG
nCoV-2019_6_RIGHT	ARTIC v3 (98 x ~400bp)	6	nCoV-2019_2	TAGCGGCCTTCTGTAAAACACG
nCoV-2019_7_LEFT	ARTIC v3 (98 x ~400bp)	7	nCoV-2019_1	ATCAGAGGCTGCTCGTGTTGTA
nCoV-2019_7_LEFT_alt0	ARTIC v3 (98 x ~400bp)	7_alt0	nCoV-2019_1	CATTTGCATCAGAGGCTGCTCG
nCoV-2019_7_RIGHT	ARTIC v3 (98 x ~400bp)	7	nCoV-2019_1	TGCACAGGTGACAATTTGTCCA
nCoV-2019_7_RIGHT_alt5	ARTIC v3 (98 x ~400bp)	7_alt5	nCoV-2019_1	AGGTGACAATTTGTCCACCGAC
nCoV-2019_8_LEFT	ARTIC v3 (98 x ~400bp)	8	nCoV-2019_2	AGAGTTTCTTAGAGACGGTTGGGA
nCoV-2019_8_RIGHT	ARTIC v3 (98 x ~400bp)	8	nCoV-2019_2	GCTTCAACAGCTTCACTAGTAGGT
nCoV-2019_9_LEFT	ARTIC v3 (98 x ~400bp)	9	nCoV-2019_1	TCCCACAGAAGTGTTAACAGAGGA
nCoV-2019_9_LEFT_alt4	ARTIC v3 (98 x ~400bp)	9_alt4	nCoV-2019_1	TTCCCACAGAAGTGTTAACAGAGG
nCoV-2019_9_RIGHT	ARTIC v3 (98 x ~400bp)	9	nCoV-2019_1	ATGACAGCATCTGCCACAACAC
nCoV-2019_9_RIGHT_alt2	ARTIC v3 (98 x ~400bp)	9_alt2	nCoV-2019_1	GACAGCATCTGCCACAACACAG
nCoV-2019_10_LEFT	ARTIC v3 (98 x ~400bp)	10	nCoV-2019_2	TGAGAAGTGCTCTGCCTATACAGT
nCoV-2019_10_RIGHT	ARTIC v3 (98 x ~400bp)	10	nCoV-2019_2	TCATCTAACCAATCTTCTTCTTGCTCT
nCoV-2019_11_LEFT	ARTIC v3 (98 x ~400bp)	11	nCoV-2019_1	GGAATTTGGTGCCACTTCTGCT
nCoV-2019_11_RIGHT	ARTIC v3 (98 x ~400bp)	11	nCoV-2019_1	TCATCAGATTCAACTTGCATGGCA
nCoV-2019_12_LEFT	ARTIC v3 (98 x ~400bp)	12	nCoV-2019_2	AAACATGGAGGAGGTGTTGCAG
nCoV-2019_12_RIGHT	ARTIC v3 (98 x ~400bp)	12	nCoV-2019_2	TTCACTCTTCATTTCCAAAAAGCTTGA
nCoV-2019_13_LEFT	ARTIC v3 (98 x ~400bp)	13	nCoV-2019_1	TCGCACAAATGTCTACTTAGCTGT
nCoV-2019_13_RIGHT	ARTIC v3 (98 x ~400bp)	13	nCoV-2019_1	ACCACAGCAGTTAAAACACCCT
nCoV-2019_14_LEFT	ARTIC v3 (98 x ~400bp)	14	nCoV-2019_2	CATCCAGATTCTGCCACTCTTGT
nCoV-2019_14_LEFT_alt4	ARTIC v3 (98 x ~400bp)	14_alt4	nCoV-2019_2	TGGCAATCTTCATCCAGATTCTGC
nCoV-2019_14_RIGHT	ARTIC v3 (98 x ~400bp)	14	nCoV-2019_2	AGTTTCCACACAGACAGGCATT
nCoV-2019_14_RIGHT_alt2	ARTIC v3 (98 x ~400bp)	14_alt2	nCoV-2019_2	TGCGTGTTTCTTCTGCATGTGC
nCoV-2019_15_LEFT	ARTIC v3 (98 x ~400bp)	15	nCoV-2019_1	ACAGTGCTTAAAAAGTGTAAAAGTGCC
nCoV-2019_15_LEFT_alt1	ARTIC v3 (98 x ~400bp)	15_alt1	nCoV-2019_1	AGTGCTTAAAAAGTGTAAAAGTGCCT
nCoV-2019_15_RIGHT	ARTIC v3 (98 x ~400bp)	15	nCoV-2019_1	AACAGAAACTGTAGCTGGCACT
nCoV-2019_15_RIGHT_alt3	ARTIC v3 (98 x ~400bp)	15_alt3	nCoV-2019_1	ACTGTAGCTGGCACTTTGAGAGA
nCoV-2019_16_LEFT	ARTIC v3 (98 x ~400bp)	16	nCoV-2019_2	AATTTGGAAGAAGCTGCTCGGT
nCoV-2019_16_RIGHT	ARTIC v3 (98 x ~400bp)	16	nCoV-2019_2	CACAACTTGCGTGTGGAGGTTA
nCoV-2019_17_LEFT	ARTIC v3 (98 x ~400bp)	17	nCoV-2019_1	CTTCTTTCTTTGAGAGAAGTGAGGACT
nCoV-2019_17_RIGHT	ARTIC v3 (98 x ~400bp)	17	nCoV-2019_1	TTTGTTGGAGTGTTAACAATGCAGT
nCoV-2019_18_LEFT	ARTIC v3 (98 x ~400bp)	18	nCoV-2019_2	TGGAAATACCCACAAGTTAATGGTTTAAC
nCoV-2019_18_LEFT_alt2	ARTIC v3 (98 x ~400bp)	18_alt2	nCoV-2019_2	ACTTCTATTAAATGGGCAGATAACAACTGT
nCoV-2019_18_RIGHT	ARTIC v3 (98 x ~400bp)	18	nCoV-2019_2	AGCTTGTTTACCACACGTACAAGG
nCoV-2019_18_RIGHT_alt1	ARTIC v3 (98 x ~400bp)	18_alt1	nCoV-2019_2	GCTTGTTTACCACACGTACAAGG
nCoV-2019_19_LEFT	ARTIC v3 (98 x ~400bp)	19	nCoV-2019_1	GCTGTTATGTACATGGGCACACT
nCoV-2019_19_RIGHT	ARTIC v3 (98 x ~400bp)	19	nCoV-2019_1	TGTCCAACTTAGGGTCAATTTCTGT
nCoV-2019_20_LEFT	ARTIC v3 (98 x ~400bp)	20	nCoV-2019_2	ACAAAGAAAACAGTTACACAACAACCA
nCoV-2019_20_RIGHT	ARTIC v3 (98 x ~400bp)	20	nCoV-2019_2	ACGTGGCTTTATTAGTTGCATTGTT
nCoV-2019_21_LEFT	ARTIC v3 (98 x ~400bp)	21	nCoV-2019_1	TGGCTATTGATTATAAACACTACACACCC
nCoV-2019_21_LEFT_alt2	ARTIC v3 (98 x ~400bp)	21_alt2	nCoV-2019_1	GGCTATTGATTATAAACACTACACACCCT
nCoV-2019_21_RIGHT	ARTIC v3 (98 x ~400bp)	21	nCoV-2019_1	TAGATCTGTGTGGCCAACCTCT
nCoV-2019_21_RIGHT_alt0	ARTIC v3 (98 x ~400bp)	21_alt0	nCoV-2019_1	GATCTGTGTGGCCAACCTCTTC
nCoV-2019_22_LEFT	ARTIC v3 (98 x ~400bp)	22	nCoV-2019_2	ACTACCGAAGTTGTAGGAGACATTATACT
nCoV-2019_22_RIGHT	ARTIC v3 (98 x ~400bp)	22	nCoV-2019_2	ACAGTATTCTTTGCTATAGTAGTCGGC
nCoV-2019_23_LEFT	ARTIC v3 (98 x ~400bp)	23	nCoV-2019_1	ACAACTACTAACATAGTTACACGGTGT
nCoV-2019_23_RIGHT	ARTIC v3 (98 x ~400bp)	23	nCoV-2019_1	ACCAGTACAGTAGGTTGCAATAGTG
nCoV-2019_24_LEFT	ARTIC v3 (98 x ~400bp)	24	nCoV-2019_2	AGGCATGCCTTCTTACTGTACTG
nCoV-2019_24_RIGHT	ARTIC v3 (98 x ~400bp)	24	nCoV-2019_2	ACATTCTAACCATAGCTGAAATCGGG
nCoV-2019_25_LEFT	ARTIC v3 (98 x ~400bp)	25	nCoV-2019_1	GCAATTGTTTTTCAGCTATTTTGCAGT
nCoV-2019_25_RIGHT	ARTIC v3 (98 x ~400bp)	25	nCoV-2019_1	ACTGTAGTGACAAGTCTCTCGCA
nCoV-2019_26_LEFT	ARTIC v3 (98 x ~400bp)	26	nCoV-2019_2	TTGTGATACATTCTGTGCTGGTAGT
nCoV-2019_26_RIGHT	ARTIC v3 (98 x ~400bp)	26	nCoV-2019_2	TCCGCACTATCACCAACATCAG
nCoV-2019_27_LEFT	ARTIC v3 (98 x ~400bp)	27	nCoV-2019_1	ACTACAGTCAGCTTATGTGTCAACC
nCoV-2019_27_RIGHT	ARTIC v3 (98 x ~400bp)	27	nCoV-2019_1	AATACAAGCACCAAGGTCACGG
nCoV-2019_28_LEFT	ARTIC v3 (98 x ~400bp)	28	nCoV-2019_2	ACATAGAAGTTACTGGCGATAGTTGT
nCoV-2019_28_RIGHT	ARTIC v3 (98 x ~400bp)	28	nCoV-2019_2	TGTTTAGACATGACATGAACAGGTGT
nCoV-2019_29_LEFT	ARTIC v3 (98 x ~400bp)	29	nCoV-2019_1	ACTTGTGTTCCTTTTTGTTGCTGC
nCoV-2019_29_RIGHT	ARTIC v3 (98 x ~400bp)	29	nCoV-2019_1	AGTGTACTCTATAAGTTTTGATGGTGTGT
nCoV-2019_30_LEFT	ARTIC v3 (98 x ~400bp)	30	nCoV-2019_2	GCACAACTAATGGTGACTTTTTGCA
nCoV-2019_30_RIGHT	ARTIC v3 (98 x ~400bp)	30	nCoV-2019_2	ACCACTAGTAGATACACAAACACCAG
nCoV-2019_31_LEFT	ARTIC v3 (98 x ~400bp)	31	nCoV-2019_1	TTCTGAGTACTGTAGGCACGGC
nCoV-2019_31_RIGHT	ARTIC v3 (98 x ~400bp)	31	nCoV-2019_1	ACAGAATAAACACCAGGTAAGAATGAGT
nCoV-2019_32_LEFT	ARTIC v3 (98 x ~400bp)	32	nCoV-2019_2	TGGTGAATACAGTCATGTAGTTGCC
nCoV-2019_32_RIGHT	ARTIC v3 (98 x ~400bp)	32	nCoV-2019_2	AGCACATCACTACGCAACTTTAGA
nCoV-2019_33_LEFT	ARTIC v3 (98 x ~400bp)	33	nCoV-2019_1	ACTTTTGAAGAAGCTGCGCTGT
nCoV-2019_33_RIGHT	ARTIC v3 (98 x ~400bp)	33	nCoV-2019_1	TGGACAGTAAACTACGTCATCAAGC
nCoV-2019_34_LEFT	ARTIC v3 (98 x ~400bp)	34	nCoV-2019_2	TCCCATCTGGTAAAGTTGAGGGT
nCoV-2019_34_RIGHT	ARTIC v3 (98 x ~400bp)	34	nCoV-2019_2	AGTGAAATTGGGCCTCATAGCA
nCoV-2019_35_LEFT	ARTIC v3 (98 x ~400bp)	35	nCoV-2019_1	TGTTCGCATTCAACCAGGACAG
nCoV-2019_35_RIGHT	ARTIC v3 (98 x ~400bp)	35	nCoV-2019_1	ACTTCATAGCCACAAGGTTAAAGTCA
nCoV-2019_36_LEFT	ARTIC v3 (98 x ~400bp)	36	nCoV-2019_2	TTAGCTTGGTTGTACGCTGCTG
nCoV-2019_36_RIGHT	ARTIC v3 (98 x ~400bp)	36	nCoV-2019_2	GAACAAAGACCATTGAGTACTCTGGA
nCoV-2019_37_LEFT	ARTIC v3 (98 x ~400bp)	37	nCoV-2019_1	ACACACCACTGGTTGTTACTCAC
nCoV-2019_37_RIGHT	ARTIC v3 (98 x ~400bp)	37	nCoV-2019_1	GTCCACACTCTCCTAGCACCAT
nCoV-2019_38_LEFT	ARTIC v3 (98 x ~400bp)	38	nCoV-2019_2	ACTGTGTTATGTATGCATCAGCTGT
nCoV-2019_38_RIGHT	ARTIC v3 (98 x ~400bp)	38	nCoV-2019_2	CACCAAGAGTCAGTCTAAAGTAGCG
nCoV-2019_39_LEFT	ARTIC v3 (98 x ~400bp)	39	nCoV-2019_1	AGTATTGCCCTATTTTCTTCATAACTGGT
nCoV-2019_39_RIGHT	ARTIC v3 (98 x ~400bp)	39	nCoV-2019_1	TGTAACTGGACACATTGAGCCC
nCoV-2019_40_LEFT	ARTIC v3 (98 x ~400bp)	40	nCoV-2019_2	TGCACATCAGTAGTCTTACTCTCAGT
nCoV-2019_40_RIGHT	ARTIC v3 (98 x ~400bp)	40	nCoV-2019_2	CATGGCTGCATCACGGTCAAAT
nCoV-2019_41_LEFT	ARTIC v3 (98 x ~400bp)	41	nCoV-2019_1	GTTCCCTTCCATCATATGCAGCT
nCoV-2019_41_RIGHT	ARTIC v3 (98 x ~400bp)	41	nCoV-2019_1	TGGTATGACAACCATTAGTTTGGCT
nCoV-2019_42_LEFT	ARTIC v3 (98 x ~400bp)	42	nCoV-2019_2	TGCAAGAGATGGTTGTGTTCCC
nCoV-2019_42_RIGHT	ARTIC v3 (98 x ~400bp)	42	nCoV-2019_2	CCTACCTCCCTTTGTTGTGTTGT
nCoV-2019_43_LEFT	ARTIC v3 (98 x ~400bp)	43	nCoV-2019_1	TACGACAGATGTCTTGTGCTGC
nCoV-2019_43_RIGHT	ARTIC v3 (98 x ~400bp)	43	nCoV-2019_1	AGCAGCATCTACAGCAAAAGCA
nCoV-2019_44_LEFT	ARTIC v3 (98 x ~400bp)	44	nCoV-2019_2	TGCCACAGTACGTCTACAAGCT
nCoV-2019_44_LEFT_alt3	ARTIC v3 (98 x ~400bp)	44_alt3	nCoV-2019_2	CCACAGTACGTCTACAAGCTGG
nCoV-2019_44_RIGHT	ARTIC v3 (98 x ~400bp)	44	nCoV-2019_2	AACCTTTCCACATACCGCAGAC
nCoV-2019_44_RIGHT_alt0	ARTIC v3 (98 x ~400bp)	44_alt0	nCoV-2019_2	CGCAGACGGTACAGACTGTGTT
nCoV-2019_45_LEFT	ARTIC v3 (98 x ~400bp)	45	nCoV-2019_1	TACCTACAACTTGTGCTAATGACCC
nCoV-2019_45_LEFT_alt2	ARTIC v3 (98 x ~400bp)	45_alt2	nCoV-2019_1	AGTATGTACAAATACCTACAACTTGTGCT
nCoV-2019_45_RIGHT	ARTIC v3 (98 x ~400bp)	45	nCoV-2019_1	AAATTGTTTCTTCATGTTGGTAGTTAGAGA
nCoV-2019_45_RIGHT_alt7	ARTIC v3 (98 x ~400bp)	45_alt7	nCoV-2019_1	TTCATGTTGGTAGTTAGAGAAAGTGTGTC
nCoV-2019_46_LEFT	ARTIC v3 (98 x ~400bp)	46	nCoV-2019_2	TGTCGCTTCCAAGAAAAGGACG
nCoV-2019_46_LEFT_alt1	ARTIC v3 (98 x ~400bp)	46_alt1	nCoV-2019_2	CGCTTCCAAGAAAAGGACGAAGA
nCoV-2019_46_RIGHT	ARTIC v3 (98 x ~400bp)	46	nCoV-2019_2	CACGTTCACCTAAGTTGGCGTA
nCoV-2019_46_RIGHT_alt2	ARTIC v3 (98 x ~400bp)	46_alt2	nCoV-2019_2	CACGTTCACCTAAGTTGGCGTAT
nCoV-2019_47_LEFT	ARTIC v3 (98 x ~400bp)	47	nCoV-2019_1	AGGACTGGTATGATTTTGTAGAAAACCC
nCoV-2019_47_RIGHT	ARTIC v3 (98 x ~400bp)	47	nCoV-2019_1	AATAACGGTCAAAGAGTTTTAACCTCTC
nCoV-2019_48_LEFT	ARTIC v3 (98 x ~400bp)	48	nCoV-2019_2	TGTTGACACTGACTTAACAAAGCCT
nCoV-2019_48_RIGHT	ARTIC v3 (98 x ~400bp)	48	nCoV-2019_2	TAGATTACCAGAAGCAGCGTGC
nCoV-2019_49_LEFT	ARTIC v3 (98 x ~400bp)	49	nCoV-2019_1	AGGAATTACTTGTGTATGCTGCTGA
nCoV-2019_49_RIGHT	ARTIC v3 (98 x ~400bp)	49	nCoV-2019_1	TGACGATGACTTGGTTAGCATTAATACA
nCoV-2019_50_LEFT	ARTIC v3 (98 x ~400bp)	50	nCoV-2019_2	GTTGATAAGTACTTTGATTGTTACGATGGT
nCoV-2019_50_RIGHT	ARTIC v3 (98 x ~400bp)	50	nCoV-2019_2	TAACATGTTGTGCCAACCACCA
nCoV-2019_51_LEFT	ARTIC v3 (98 x ~400bp)	51	nCoV-2019_1	TCAATAGCCGCCACTAGAGGAG
nCoV-2019_51_RIGHT	ARTIC v3 (98 x ~400bp)	51	nCoV-2019_1	AGTGCATTAACATTGGCCGTGA
nCoV-2019_52_LEFT	ARTIC v3 (98 x ~400bp)	52	nCoV-2019_2	CATCAGGAGATGCCACAACTGC
nCoV-2019_52_RIGHT	ARTIC v3 (98 x ~400bp)	52	nCoV-2019_2	GTTGAGAGCAAAATTCATGAGGTCC
nCoV-2019_53_LEFT	ARTIC v3 (98 x ~400bp)	53	nCoV-2019_1	AGCAAAATGTTGGACTGAGACTGA
nCoV-2019_53_RIGHT	ARTIC v3 (98 x ~400bp)	53	nCoV-2019_1	AGCCTCATAAAACTCAGGTTCCC
nCoV-2019_54_LEFT	ARTIC v3 (98 x ~400bp)	54	nCoV-2019_2	TGAGTTAACAGGACACATGTTAGACA
nCoV-2019_54_RIGHT	ARTIC v3 (98 x ~400bp)	54	nCoV-2019_2	AACCAAAAACTTGTCCATTAGCACA
nCoV-2019_55_LEFT	ARTIC v3 (98 x ~400bp)	55	nCoV-2019_1	ACTCAACTTTACTTAGGAGGTATGAGCT
nCoV-2019_55_RIGHT	ARTIC v3 (98 x ~400bp)	55	nCoV-2019_1	GGTGTACTCTCCTATTTGTACTTTACTGT
nCoV-2019_56_LEFT	ARTIC v3 (98 x ~400bp)	56	nCoV-2019_2	ACCTAGACCACCACTTAACCGA
nCoV-2019_56_RIGHT	ARTIC v3 (98 x ~400bp)	56	nCoV-2019_2	ACACTATGCGAGCAGAAGGGTA
nCoV-2019_57_LEFT	ARTIC v3 (98 x ~400bp)	57	nCoV-2019_1	ATTCTACACTCCAGGGACCACC
nCoV-2019_57_RIGHT	ARTIC v3 (98 x ~400bp)	57	nCoV-2019_1	GTAATTGAGCAGGGTCGCCAAT
nCoV-2019_58_LEFT	ARTIC v3 (98 x ~400bp)	58	nCoV-2019_2	TGATTTGAGTGTTGTCAATGCCAGA
nCoV-2019_58_RIGHT	ARTIC v3 (98 x ~400bp)	58	nCoV-2019_2	CTTTTCTCCAAGCAGGGTTACGT
nCoV-2019_59_LEFT	ARTIC v3 (98 x ~400bp)	59	nCoV-2019_1	TCACGCATGATGTTTCATCTGCA
nCoV-2019_59_RIGHT	ARTIC v3 (98 x ~400bp)	59	nCoV-2019_1	AAGAGTCCTGTTACATTTTCAGCTTG
nCoV-2019_60_LEFT	ARTIC v3 (98 x ~400bp)	60	nCoV-2019_2	TGATAGAGACCTTTATGACAAGTTGCA
nCoV-2019_60_RIGHT	ARTIC v3 (98 x ~400bp)	60	nCoV-2019_2	GGTACCAACAGCTTCTCTAGTAGC
nCoV-2019_61_LEFT	ARTIC v3 (98 x ~400bp)	61	nCoV-2019_1	TGTTTATCACCCGCGAAGAAGC
nCoV-2019_61_RIGHT	ARTIC v3 (98 x ~400bp)	61	nCoV-2019_1	ATCACATAGACAACAGGTGCGC
nCoV-2019_62_LEFT	ARTIC v3 (98 x ~400bp)	62	nCoV-2019_2	GGCACATGGCTTTGAGTTGACA
nCoV-2019_62_RIGHT	ARTIC v3 (98 x ~400bp)	62	nCoV-2019_2	GTTGAACCTTTCTACAAGCCGC
nCoV-2019_63_LEFT	ARTIC v3 (98 x ~400bp)	63	nCoV-2019_1	TGTTAAGCGTGTTGACTGGACT
nCoV-2019_63_RIGHT	ARTIC v3 (98 x ~400bp)	63	nCoV-2019_1	ACAAACTGCCACCATCACAACC
nCoV-2019_64_LEFT	ARTIC v3 (98 x ~400bp)	64	nCoV-2019_2	TCGATAGATATCCTGCTAATTCCATTGT
nCoV-2019_64_RIGHT	ARTIC v3 (98 x ~400bp)	64	nCoV-2019_2	AGTCTTGTAAAAGTGTTCCAGAGGT
nCoV-2019_65_LEFT	ARTIC v3 (98 x ~400bp)	65	nCoV-2019_1	GCTGGCTTTAGCTTGTGGGTTT
nCoV-2019_65_RIGHT	ARTIC v3 (98 x ~400bp)	65	nCoV-2019_1	TGTCAGTCATAGAACAAACACCAATAGT
nCoV-2019_66_LEFT	ARTIC v3 (98 x ~400bp)	66	nCoV-2019_2	GGGTGTGGACATTGCTGCTAAT
nCoV-2019_66_RIGHT	ARTIC v3 (98 x ~400bp)	66	nCoV-2019_2	TCAATTTCCATTTGACTCCTGGGT
nCoV-2019_67_LEFT	ARTIC v3 (98 x ~400bp)	67	nCoV-2019_1	GTTGTCCAACAATTACCTGAAACTTACT
nCoV-2019_67_RIGHT	ARTIC v3 (98 x ~400bp)	67	nCoV-2019_1	CAACCTTAGAAACTACAGATAAATCTTGGG
nCoV-2019_68_LEFT	ARTIC v3 (98 x ~400bp)	68	nCoV-2019_2	ACAGGTTCATCTAAGTGTGTGTGT
nCoV-2019_68_RIGHT	ARTIC v3 (98 x ~400bp)	68	nCoV-2019_2	CTCCTTTATCAGAACCAGCACCA
nCoV-2019_69_LEFT	ARTIC v3 (98 x ~400bp)	69	nCoV-2019_1	TGTCGCAAAATATACTCAACTGTGTCA
nCoV-2019_69_RIGHT	ARTIC v3 (98 x ~400bp)	69	nCoV-2019_1	TCTTTATAGCCACGGAACCTCCA
nCoV-2019_70_LEFT	ARTIC v3 (98 x ~400bp)	70	nCoV-2019_2	ACAAAAGAAAATGACTCTAAAGAGGGTTT
nCoV-2019_70_RIGHT	ARTIC v3 (98 x ~400bp)	70	nCoV-2019_2	TGACCTTCTTTTAAAGACATAACAGCAG
nCoV-2019_71_LEFT	ARTIC v3 (98 x ~400bp)	71	nCoV-2019_1	ACAAATCCAATTCAGTTGTCTTCCTATTC
nCoV-2019_71_RIGHT	ARTIC v3 (98 x ~400bp)	71	nCoV-2019_1	TGGAAAAGAAAGGTAAGAACAAGTCCT
nCoV-2019_72_LEFT	ARTIC v3 (98 x ~400bp)	72	nCoV-2019_2	ACACGTGGTGTTTATTACCCTGAC
nCoV-2019_72_RIGHT	ARTIC v3 (98 x ~400bp)	72	nCoV-2019_2	ACTCTGAACTCACTTTCCATCCAAC
nCoV-2019_73_LEFT	ARTIC v3 (98 x ~400bp)	73	nCoV-2019_1	CAATTTTGTAATGATCCATTTTTGGGTGT
nCoV-2019_73_RIGHT	ARTIC v3 (98 x ~400bp)	73	nCoV-2019_1	CACCAGCTGTCCAACCTGAAGA
nCoV-2019_74_LEFT	ARTIC v3 (98 x ~400bp)	74	nCoV-2019_2	ACATCACTAGGTTTCAAACTTTACTTGC
nCoV-2019_74_RIGHT	ARTIC v3 (98 x ~400bp)	74	nCoV-2019_2	GCAACACAGTTGCTGATTCTCTTC
nCoV-2019_75_LEFT	ARTIC v3 (98 x ~400bp)	75	nCoV-2019_1	AGAGTCCAACCAACAGAATCTATTGT
nCoV-2019_75_RIGHT	ARTIC v3 (98 x ~400bp)	75	nCoV-2019_1	ACCACCAACCTTAGAATCAAGATTGT
nCoV-2019_76_LEFT	ARTIC v3 (98 x ~400bp)	76	nCoV-2019_2	AGGGCAAACTGGAAAGATTGCT
nCoV-2019_76_LEFT_alt3	ARTIC v3 (98 x ~400bp)	76_alt3	nCoV-2019_2	GGGCAAACTGGAAAGATTGCTGA
nCoV-2019_76_RIGHT	ARTIC v3 (98 x ~400bp)	76	nCoV-2019_2	ACACCTGTGCCTGTTAAACCAT
nCoV-2019_76_RIGHT_alt0	ARTIC v3 (98 x ~400bp)	76_alt0	nCoV-2019_2	ACCTGTGCCTGTTAAACCATTGA
nCoV-2019_77_LEFT	ARTIC v3 (98 x ~400bp)	77	nCoV-2019_1	CCAGCAACTGTTTGTGGACCTA
nCoV-2019_77_RIGHT	ARTIC v3 (98 x ~400bp)	77	nCoV-2019_1	CAGCCCCTATTAAACAGCCTGC
nCoV-2019_78_LEFT	ARTIC v3 (98 x ~400bp)	78	nCoV-2019_2	CAACTTACTCCTACTTGGCGTGT
nCoV-2019_78_RIGHT	ARTIC v3 (98 x ~400bp)	78	nCoV-2019_2	TGTGTACAAAAACTGCCATATTGCA
nCoV-2019_79_LEFT	ARTIC v3 (98 x ~400bp)	79	nCoV-2019_1	GTGGTGATTCAACTGAATGCAGC
nCoV-2019_79_RIGHT	ARTIC v3 (98 x ~400bp)	79	nCoV-2019_1	CATTTCATCTGTGAGCAAAGGTGG
nCoV-2019_80_LEFT	ARTIC v3 (98 x ~400bp)	80	nCoV-2019_2	TTGCCTTGGTGATATTGCTGCT
nCoV-2019_80_RIGHT	ARTIC v3 (98 x ~400bp)	80	nCoV-2019_2	TGGAGCTAAGTTGTTTAACAAGCG
nCoV-2019_81_LEFT	ARTIC v3 (98 x ~400bp)	81	nCoV-2019_1	GCACTTGGAAAACTTCAAGATGTGG
nCoV-2019_81_RIGHT	ARTIC v3 (98 x ~400bp)	81	nCoV-2019_1	GTGAAGTTCTTTTCTTGTGCAGGG
nCoV-2019_82_LEFT	ARTIC v3 (98 x ~400bp)	82	nCoV-2019_2	GGGCTATCATCTTATGTCCTTCCCT
nCoV-2019_82_RIGHT	ARTIC v3 (98 x ~400bp)	82	nCoV-2019_2	TGCCAGAGATGTCACCTAAATCAA
nCoV-2019_83_LEFT	ARTIC v3 (98 x ~400bp)	83	nCoV-2019_1	TCCTTTGCAACCTGAATTAGACTCA
nCoV-2019_83_RIGHT	ARTIC v3 (98 x ~400bp)	83	nCoV-2019_1	TTTGACTCCTTTGAGCACTGGC
nCoV-2019_84_LEFT	ARTIC v3 (98 x ~400bp)	84	nCoV-2019_2	TGCTGTAGTTGTCTCAAGGGCT
nCoV-2019_84_RIGHT	ARTIC v3 (98 x ~400bp)	84	nCoV-2019_2	AGGTGTGAGTAAACTGTTACAAACAAC
nCoV-2019_85_LEFT	ARTIC v3 (98 x ~400bp)	85	nCoV-2019_1	ACTAGCACTCTCCAAGGGTGTT
nCoV-2019_85_RIGHT	ARTIC v3 (98 x ~400bp)	85	nCoV-2019_1	ACACAGTCTTTTACTCCAGATTCCC
nCoV-2019_86_LEFT	ARTIC v3 (98 x ~400bp)	86	nCoV-2019_2	TCAGGTGATGGCACAACAAGTC
nCoV-2019_86_RIGHT	ARTIC v3 (98 x ~400bp)	86	nCoV-2019_2	ACGAAAGCAAGAAAAAGAAGTACGC
nCoV-2019_87_LEFT	ARTIC v3 (98 x ~400bp)	87	nCoV-2019_1	CGACTACTAGCGTGCCTTTGTA
nCoV-2019_87_RIGHT	ARTIC v3 (98 x ~400bp)	87	nCoV-2019_1	ACTAGGTTCCATTGTTCAAGGAGC
nCoV-2019_88_LEFT	ARTIC v3 (98 x ~400bp)	88	nCoV-2019_2	CCATGGCAGATTCCAACGGTAC
nCoV-2019_88_RIGHT	ARTIC v3 (98 x ~400bp)	88	nCoV-2019_2	TGGTCAGAATAGTGCCATGGAGT
nCoV-2019_89_LEFT	ARTIC v3 (98 x ~400bp)	89	nCoV-2019_1	GTACGCGTTCCATGTGGTCATT
nCoV-2019_89_LEFT_alt2	ARTIC v3 (98 x ~400bp)	89_alt2	nCoV-2019_1	CGCGTTCCATGTGGTCATTCAA
nCoV-2019_89_RIGHT	ARTIC v3 (98 x ~400bp)	89	nCoV-2019_1	ACCTGAAAGTCAACGAGATGAAACA
nCoV-2019_89_RIGHT_alt4	ARTIC v3 (98 x ~400bp)	89_alt4	nCoV-2019_1	ACGAGATGAAACATCTGTTGTCACT
nCoV-2019_90_LEFT	ARTIC v3 (98 x ~400bp)	90	nCoV-2019_2	ACACAGACCATTCCAGTAGCAGT
nCoV-2019_90_RIGHT	ARTIC v3 (98 x ~400bp)	90	nCoV-2019_2	TGAAATGGTGAATTGCCCTCGT
nCoV-2019_91_LEFT	ARTIC v3 (98 x ~400bp)	91	nCoV-2019_1	TCACTACCAAGAGTGTGTTAGAGGT
nCoV-2019_91_RIGHT	ARTIC v3 (98 x ~400bp)	91	nCoV-2019_1	TTCAAGTGAGAACCAAAAGATAATAAGCA
nCoV-2019_92_LEFT	ARTIC v3 (98 x ~400bp)	92	nCoV-2019_2	TTTGTGCTTTTTAGCCTTTCTGCT
nCoV-2019_92_RIGHT	ARTIC v3 (98 x ~400bp)	92	nCoV-2019_2	AGGTTCCTGGCAATTAATTGTAAAAGG
nCoV-2019_93_LEFT	ARTIC v3 (98 x ~400bp)	93	nCoV-2019_1	TGAGGCTGGTTCTAAATCACCCA
nCoV-2019_93_RIGHT	ARTIC v3 (98 x ~400bp)	93	nCoV-2019_1	AGGTCTTCCTTGCCATGTTGAG
nCoV-2019_94_LEFT	ARTIC v3 (98 x ~400bp)	94	nCoV-2019_2	GGCCCCAAGGTTTACCCAATAA
nCoV-2019_94_RIGHT	ARTIC v3 (98 x ~400bp)	94	nCoV-2019_2	TTTGGCAATGTTGTTCCTTGAGG
nCoV-2019_95_LEFT	ARTIC v3 (98 x ~400bp)	95	nCoV-2019_1	TGAGGGAGCCTTGAATACACCA
nCoV-2019_95_RIGHT	ARTIC v3 (98 x ~400bp)	95	nCoV-2019_1	CAGTACGTTTTTGCCGAGGCTT
nCoV-2019_96_LEFT	ARTIC v3 (98 x ~400bp)	96	nCoV-2019_2	GCCAACAACAACAAGGCCAAAC
nCoV-2019_96_RIGHT	ARTIC v3 (98 x ~400bp)	96	nCoV-2019_2	TAGGCTCTGTTGGTGGGAATGT
nCoV-2019_97_LEFT	ARTIC v3 (98 x ~400bp)	97	nCoV-2019_1	TGGATGACAAAGATCCAAATTTCAAAGA
nCoV-2019_97_RIGHT	ARTIC v3 (98 x ~400bp)	97	nCoV-2019_1	ACACACTGATTAAAGATTGCTATGTGAG
nCoV-2019_98_LEFT	ARTIC v3 (98 x ~400bp)	98	nCoV-2019_2	AACAATTGCAACAATCCATGAGCA
nCoV-2019_98_RIGHT	ARTIC v3 (98 x ~400bp)	98	nCoV-2019_2	TTCTCCTAAGAAGCTATTAAAATCACATGG
SARS2_A1F_31	Custom (14 x ~2.5kb)	A1	.	ACCAACCAACTTTCGATCTCTTGT
SARS2_A1R_2569	Custom (14 x ~2.5kb)	A1	.	GCTTCAACAGCTTCACTAGTAGGT
SARS2_A2F_4295	Custom (14 x ~2.5kb)	A2	.	ACAGTGCTTAAAAAGTGTAAAAGTGCC
SARS2_A2R_6847	Custom (14 x ~2.5kb)	A2	.	ACAGTATTCTTTGCTATAGTAGTCGGC
SARS2_A3F_8596	Custom (14 x ~2.5kb)	A3	.	ACTTGTGTTCCTTTTTGTTGCTGC
SARS2_A3R_11049	Custom (14 x ~2.5kb)	A3	.	GAACAAAGACCATTGAGTACTCTGGA
SARS2_A4F_12711	Custom (14 x ~2.5kb)	A4	.	TACGACAGATGTCTTGTGCTGC
SARS2_A4R_15225	Custom (14 x ~2.5kb)	A4	.	TAACATGTTGTGCCAACCACCA
SARS2_A5F_16847	Custom (14 x ~2.5kb)	A5	.	ACTATGGTGATGCTGTTGTTTACCG
SARS2_A5R_19254	Custom (14 x ~2.5kb)	A5	.	ACCAGGCAAGTTAAGGTTAGATAGC
SARS2_A6F_21358	Custom (14 x ~2.5kb)	A6	.	ACAAATCCAATTCAGTTGTCTTCCTATTC
SARS2_A6R_23823	Custom (14 x ~2.5kb)	A6	.	TGTGTACAAAAACTGCCATATTGCA
SARS2_A7F_25602	Custom (14 x ~2.5kb)	A7	.	ACTAGCACTCTCCAAGGGTGTT
SARS2_A7R_28146	Custom (14 x ~2.5kb)	A7	.	AGGTTCCTGGCAATTAATTGTAAAAGG
SARS2_B1F_1876	Custom (14 x ~2.5kb)	B1	.	ATCAGAGGCTGCTCGTGTTGTA
SARS2_B1R_4429	Custom (14 x ~2.5kb)	B1	.	AGTTTCCACACAGACAGGCATT
SARS2_B2F_6287	Custom (14 x ~2.5kb)	B2	.	TGGTGTATACGTTGTCTTTGGAGC
SARS2_B2R_8828	Custom (14 x ~2.5kb)	B2	.	CACTTCTCTTGTTATGACTGCAGC
SARS2_B3F_10363	Custom (14 x ~2.5kb)	B3	.	TGTTCGCATTCAACCAGGACAG
SARS2_B3R_12780	Custom (14 x ~2.5kb)	B3	.	CCTACCTCCCTTTGTTGTGTTGT
SARS2_B4F_14546	Custom (14 x ~2.5kb)	B4	.	AGGAATTACTTGTGTATGCTGCTGA
SARS2_B4R_17131	Custom (14 x ~2.5kb)	B4	.	ACACTATGCGAGCAGAAGGGTA
SARS2_B5F_18897	Custom (14 x ~2.5kb)	B5	.	TGTTAAGCGTGTTGACTGGACT
SARS2_B5R_21428	Custom (14 x ~2.5kb)	B5	.	TGACCTTCTTTTAAAGACATAACAGCAG
SARS2_B6F_23123	Custom (14 x ~2.5kb)	B6	.	CCAGCAACTGTTTGTGGACCTA
SARS2_B6R_25647	Custom (14 x ~2.5kb)	B6	.	AGGTGTGAGTAAACTGTTACAAACAAC
SARS2_B7F_27447	Custom (14 x ~2.5kb)	B7	.	TCACTACCAAGAGTGTGTTAGAGGT
SARS2_B7R_29837	Custom (14 x ~2.5kb)	B7	.	TTCTCCTAAGAAGCTATTAAAATCACATGG
