# Supplementary material for: Analytical validity of nanopore sequencing for rapid SARS-CoV-2 genome analysis
Source: Nat Commun. 2020 Dec 9;11:6272. doi: 10.1038/s41467-020-20075-6 (PMC7726558; doi:10.1038/s41467-020-20075-6)
Supplement: Supplementary file 11 — Supplementary Data 8 [file 41467_2020_20075_MOESM11_ESM.xlsx]

## Sheet: SupData8
ID	RUN_NUM	RUN_ID	BAR	FC	NC_READS
nCoV_011	1	FLFL030920	NB01	FLO‐FLG001	15
nCoV_012	1	FLFL030920	NB02	FLO‐FLG001	15
nCoV_013	1	FLFL030920	NB03	FLO‐FLG001	15
nCoV_014	1	FLFL030920	NB04	FLO‐FLG001	15
nCoV_015	1	FLFL030920	NB05	FLO‐FLG001	15
nCoV_017	1	FLFL030920	NB07	FLO‐FLG001	15
nCoV_018	1	FLFL030920	NB08	FLO‐FLG001	15
nCoV_020	2	FLFL031920	NB03	FLO‐FLG001	9
nCoV_021	2	FLFL031920	NB04	FLO‐FLG001	9
nCoV_022	2	FLFL031920	NB05	FLO‐FLG001	9
nCoV_023	2	FLFL031920	NB06	FLO‐FLG001	9
nCoV_024	2	FLFL031920	NB07	FLO‐FLG001	9
nCoV_025	2	FLFL031920	NB08	FLO‐FLG001	9
nCoV_026	2	FLFL031920	NB09	FLO‐FLG001	9
nCoV_027	2	FLFL031920	NB10	FLO‐FLG001	9
nCoV_029	2	FLFL031920	NB12	FLO‐FLG001	9
nCoV_040	3	PQPR059970	RB01	FLO-PRO002	45
nCoV_041	4	PQPR058970	RB01	FLO-PRO002	121
nCoV_042	4	PQPR058970	RB02	FLO-PRO002	121
nCoV_043	4	PQPR058970	RB03	FLO-PRO002	121
nCoV_044	4	PQPR058970	RB04	FLO-PRO002	121
nCoV_045	4	PQPR058970	RB05	FLO-PRO002	121
nCoV_046	4	PQPR058970	RB06	FLO-PRO002	121
nCoV_047	4	PQPR058970	RB07	FLO-PRO002	121
nCoV_048	4	PQPR058970	RB08	FLO-PRO002	121
nCoV_049	4	PQPR058970	RB09	FLO-PRO002	121
nCoV_050	4	PQPR058970	RB10	FLO-PRO002	121
nCoV_055	5	GQFR040936	RB03	FLO-MIN106D	7
nCoV_057	5	GQFR040936	RB05	FLO-MIN106D	7
nCoV_058	5	GQFR040936	RB06	FLO-MIN106D	7
nCoV_061	5	GQFR040936	RB07	FLO-MIN106D	7
nCoV_063	5	GQFR040936	RB09	FLO-MIN106D	7
nCoV_066	5	GQFR040936	RB12	FLO-MIN106D	7
nCoV_067	6	GQFR041936	RB01	FLO-MIN106D	24
nCoV_069	6	GQFR041936	RB03	FLO-MIN106D	24
nCoV_070	6	GQFR041936	RB04	FLO-MIN106D	24
nCoV_071	6	GQFR041936	RB05	FLO-MIN106D	24
nCoV_072	6	GQFR041936	RB06	FLO-MIN106D	24
nCoV_074	6	GQFR041936	RB07	FLO-MIN106D	24
nCoV_075	6	GQFR041936	RB08	FLO-MIN106D	24
nCoV_078	6	GQFR041936	RB10	FLO-MIN106D	24
nCoV_082	7	GQFR047949	RB01	FLO-MIN106D	12
nCoV_088	7	GQFR047949	RB04	FLO-MIN106D	12
nCoV_089	7	GQFR047949	RB05	FLO-MIN106D	12
nCoV_090	7	GQFR047949	RB06	FLO-MIN106D	12
nCoV_098	7	GQFR047949	RB09	FLO-MIN106D	12
nCoV_101	8	GQFR048949	RB03	FLO-MIN106D	19
nCoV_102	8	GQFR048949	RB04	FLO-MIN106D	19
nCoV_105	8	GQFR048949	RB05	FLO-MIN106D	19
nCoV_109	8	GQFR048949	RB07	FLO-MIN106D	19
nCoV_110	8	GQFR048949	RB08	FLO-MIN106D	19
nCoV_111	8	GQFR048949	RB09	FLO-MIN106D	19
nCoV_115	9	PQPR059970	RB03	FLO-PRO002	28
nCoV_116	9	PQPR059970	RB04	FLO-PRO002	28
nCoV_128	9	PQPR059970	RB08	FLO-PRO002	28
nCoV_131	9	PQPR059970	RB10	FLO-PRO002	28
nCoV_137	10	PQPR062972	RB02	FLO-PRO002	118
nCoV_147	10	PQPR062972	RB04	FLO-PRO002	118
nCoV_148	10	PQPR062972	RB05	FLO-PRO002	118
nCoV_149	10	PQPR062972	RB06	FLO-PRO002	118
nCoV_151	10	PQPR062972	RB09	FLO-PRO002	118
nCoV_154	11	PQPR064976	RB02	FLO-PRO002	23
nCoV_155	11	PQPR064976	RB03	FLO-PRO002	23
nCoV_156	11	PQPR064976	RB04	FLO-PRO002	23
nCoV_157	11	PQPR064976	RB05	FLO-PRO002	23
nCoV_158	11	PQPR064976	RB06	FLO-PRO002	23
nCoV_159	11	PQPR064976	RB07	FLO-PRO002	23
nCoV_163	11	PQPR064976	RB08	FLO-PRO002	23
nCoV_164	11	PQPR064976	RB09	FLO-PRO002	23
nCoV_166	11	PQPR064976	RB10	FLO-PRO002	23
nCoV_168	11	PQPR064976	RB11	FLO-PRO002	23
nCoV_169	11	PQPR064976	RB12	FLO-PRO002	23
nCoV_170	12	PQPR065976	RB01	FLO-PRO002	4
nCoV_171	12	PQPR065976	RB02	FLO-PRO002	11
nCoV_172	12	PQPR065976	RB03	FLO-PRO002	11
nCoV_173	12	PQPR065976	RB04	FLO-PRO002	11
nCoV_174	12	PQPR065976	RB05	FLO-PRO002	11
nCoV_175	12	PQPR065976	RB06	FLO-PRO002	11
nCoV_176	12	PQPR065976	RB07	FLO-PRO002	11
nCoV_177	12	PQPR065976	RB08	FLO-PRO002	11
nCoV_179	12	PQPR065976	RB10	FLO-PRO002	11
nCoV_181	13	PQPR066976	RB01	FLO-PRO002	25
nCoV_182	13	PQPR066976	RB02	FLO-PRO002	25
nCoV_183	13	PQPR066976	RB03	FLO-PRO002	25
nCoV_185	13	PQPR066976	RB05	FLO-PRO002	25
nCoV_187	13	PQPR066976	RB06	FLO-PRO002	25
nCoV_188	13	PQPR066976	RB07	FLO-PRO002	25
nCoV_189	13	PQPR066976	RB08	FLO-PRO002	25
nCoV_191	13	PQPR066976	RB10	FLO-PRO002	25
nCoV_192	13	PQPR066976	RB11	FLO-PRO002	25
nCoV_194	14	PQPR067976	RB01	FLO-PRO002	23
nCoV_195	14	PQPR067976	RB02	FLO-PRO002	23
nCoV_196	14	PQPR067976	RB03	FLO-PRO002	23
nCoV_197	14	PQPR067976	RB04	FLO-PRO002	23
nCoV_198	14	PQPR067976	RB05	FLO-PRO002	23
nCoV_199	14	PQPR067976	RB06	FLO-PRO002	23
nCoV_201	14	PQPR067976	RB08	FLO-PRO002	23
nCoV_202	14	PQPR067976	RB09	FLO-PRO002	23
nCoV_203	14	PQPR067976	RB10	FLO-PRO002	23
nCoV_204	14	PQPR067976	RB11	FLO-PRO002	23
nCoV_206	15	PQPR068978	RB01	FLO-PRO002	47
nCoV_207	15	PQPR068978	RB02	FLO-PRO002	47
nCoV_208	15	PQPR068978	RB03	FLO-PRO002	47
nCoV_212	15	PQPR068978	RB06	FLO-PRO002	47
nCoV_214	15	PQPR068978	RB08	FLO-PRO002	47
nCoV_215	15	PQPR068978	RB09	FLO-PRO002	47
nCoV_216	15	PQPR068978	RB10	FLO-PRO002	47
nCoV_218	15	PQPR068978	RB12	FLO-PRO002	47
nCoV_219	16	PQPR069978	RB01	FLO-PRO002	21
nCoV_220	16	PQPR065976	RB12	FLO-PRO002	21
nCoV_221	16	PQPR069978	RB02	FLO-PRO002	21
nCoV_222	16	PQPR069978	RB03	FLO-PRO002	21
nCoV_224	16	PQPR069978	RB04	FLO-PRO002	21
nCoV_226	16	PQPR069978	RB06	FLO-PRO002	21
nCoV_227	16	PQPR069978	RB07	FLO-PRO002	21
nCoV_228	16	PQPR069978	RB08	FLO-PRO002	21
nCoV_229	16	PQPR069978	RB09	FLO-PRO002	21
nCoV_231	16	PQPR069978	RB10	FLO-PRO002	21
nCoV_232	16	PQPR069978	RB11	FLO-PRO002	21
nCoV_233	16	PQPR069978	RB12	FLO-PRO002	21
nCoV_234	17	PQPR070978	RB01	FLO-PRO002	8
nCoV_235	17	PQPR070978	RB02	FLO-PRO002	8
nCoV_236	17	PQPR070978	RB03	FLO-PRO002	8
nCoV_237	17	PQPR070978	RB04	FLO-PRO002	8
nCoV_238	17	PQPR070978	RB05	FLO-PRO002	8
nCoV_239	17	PQPR070978	RB06	FLO-PRO002	8
nCoV_242	17	PQPR070978	RB08	FLO-PRO002	8
nCoV_243	17	PQPR070978	RB09	FLO-PRO002	8
nCoV_244	18	PQPR071978	RB01	FLO-PRO002	32
nCoV_245	18	PQPR071978	RB02	FLO-PRO002	32
nCoV_247	18	PQPR071978	RB03	FLO-PRO002	32
nCoV_248	18	PQPR071978	RB04	FLO-PRO002	32
nCoV_249	18	PQPR071978	RB05	FLO-PRO002	32
nCoV_250	18	PQPR071978	RB06	FLO-PRO002	32
nCoV_251	18	PQPR071978	RB07	FLO-PRO002	32
nCoV_252	18	PQPR071978	RB08	FLO-PRO002	32
nCoV_253	18	PQPR071978	RB09	FLO-PRO002	32
nCoV_255	19	PQPR073979	RB02	FLO-PRO002	29
nCoV_256	19	PQPR073979	RB03	FLO-PRO002	29
nCoV_257	19	PQPR073979	RB04	FLO-PRO002	29
nCoV_258	19	PQPR073979	RB05	FLO-PRO002	29
nCoV_259	19	PQPR073979	RB06	FLO-PRO002	29
nCoV_261	19	PQPR073979	RB07	FLO-PRO002	29
nCoV_262	19	PQPR073979	RB08	FLO-PRO002	29
nCoV_263	19	PQPR073979	RB09	FLO-PRO002	29
nCoV_016	20	FLFL030920	NB06	FLO‐FLG001	17
nCoV_030	21	FLFL032921	NB03	FLO‐FLG001	11
nCoV_032	21	FLFL032921	NB04	FLO‐FLG001	11
nCoV_033	21	FLFL032921	NB01	FLO‐FLG001	11
nCoV_034	21	FLFL032921	NB05	FLO‐FLG001	11
nCoV_035	21	FLFL032921	NB06	FLO‐FLG001	11
nCoV_036	21	FLFL032921	NB07	FLO‐FLG001	11
nCoV_037	21	FLFL032921	NB08	FLO‐FLG001	11
nCoV_038	21	FLFL032921	NB09	FLO‐FLG001	11
nCoV_039	21	FLFL032921	NB10	FLO‐FLG001	11
nCoV_099	22	GQFR048949	RB01	FLO-MIN106D	22
nCoV_100	22	GQFR048949	RB02	FLO-MIN106D	22
nCoV_082_R2	23	PQPR190088	RB01	FLO-PRO002	11
nCoV_082_R3	24	PQPR199090	RB01	FLO-PRO002	39
nCoV_088_R2	23	PQPR190088	RB02	FLO-PRO002	11
nCoV_088_R3	24	PQPR199090	RB02	FLO-PRO002	39
nCoV_098_R2	23	PQPR190088	RB05	FLO-PRO002	11
nCoV_098_R3	24	PQPR199090	RB05	FLO-PRO002	39
nCoV_099_R2	23	PQPR190088	RB03	FLO-PRO002	11
nCoV_099_R3	24	PQPR199090	RB03	FLO-PRO002	39
nCoV_100_R2	23	PQPR190088	RB04	FLO-PRO002	11
nCoV_100_R3	24	PQPR199090	RB04	FLO-PRO002	39
nCoV_194_R2	23	PQPR190088	RB06	FLO-PRO002	11
nCoV_194_R3	24	PQPR199090	RB06	FLO-PRO002	39
nCoV_195_R2	23	PQPR190088	RB07	FLO-PRO002	11
nCoV_195_R3	24	PQPR199090	RB07	FLO-PRO002	39
nCoV_196_R2	23	PQPR190088	RB08	FLO-PRO002	11
nCoV_196_R3	24	PQPR199090	RB08	FLO-PRO002	39
nCoV_197_R2	23	PQPR190088	RB09	FLO-PRO002	11
nCoV_197_R3	24	PQPR199090	RB09	FLO-PRO002	39
nCoV_198_R2	23	PQPR190088	RB10	FLO-PRO002	11
nCoV_198_R3	24	PQPR199090	RB10	FLO-PRO002	39
nCoV_199_R2	23	PQPR190088	RB11	FLO-PRO002	11
nCoV_199_R3	24	PQPR199090	RB11	FLO-PRO002	39
nCoV_201_R2	23	PQPR190088	RB12	FLO-PRO002	11
nCoV_201_R3	24	PQPR199090	RB12	FLO-PRO002	39
