# Supplementary material for: Analytical validity of nanopore sequencing for rapid SARS-CoV-2 genome analysis
Source: Nat Commun. 2020 Dec 9;11:6272. doi: 10.1038/s41467-020-20075-6 (PMC7726558; doi:10.1038/s41467-020-20075-6)
Supplement: Supplementary file 13 — Source Data [file 41467_2020_20075_MOESM13_ESM.xlsx]

## Sheet: Figure1a
sample	5-fold	10-fold	20-fold	30-fold	40-fold	50-fold	60-fold	70-fold	80-fold	100-fold	150-fold	200-fold
nCoV_011	0	0.1	0.7	0.9	0.9	0.9	0.9	0.9	0.9	0.9	0.9	0.9
nCoV_012	0	0.17	1	1	1	1	1	1	1	1	1	1
nCoV_013	0	0	1	1	1	1	1	1	1	1	1	1
nCoV_014	0	0.29	0.86	1	1	1	1	1	1	1	1	1
nCoV_015	0	0.33	1	1	1	1	1	1	1	1	1	1
nCoV_016	NA	NA	NA	NA	NA	NA	NA	NA	NA	NA	NA	NA
nCoV_017	0	0.22	1	1	1	1	1	1	1	1	1	1
nCoV_018	0	0.22	1	1	1	1	1	1	1	1	1	1
nCoV_020	0	0.22	0.89	1	1	1	1	1	1	1	1	1
nCoV_021	0	0.33	1	1	1	1	1	1	1	1	1	1
nCoV_022	0	0.22	1	1	1	1	1	1	1	1	1	1
nCoV_023	0	0.2	1	0.8	0.8	0.8	0.8	0.8	0.8	0.8	0.8	0.8
nCoV_024	0	0.33	0.89	0.89	0.89	1	1	0.89	1	1	1	1
nCoV_025	0	0.2	0.8	0.8	0.8	1	0.8	0.8	1	0.8	0.8	0.8
nCoV_026	0	0.22	1	1	1	1	1	1	1	1	1	1
nCoV_027	0	0.13	1	1	1	1	1	1	1	1	1	1
nCoV_029	0	0	0.8	1	1	1	1	1	1	1	1	1
nCoV_030	NA	NA	NA	NA	NA	NA	NA	NA	NA	NA	NA	NA
nCoV_032	0	0.29	0.86	1	1	1	1	1	1	1	1	1
nCoV_033	0	0	0.83	1	1	1	1	1	1	1	1	1
nCoV_034	0	0.22	1	1	1	1	1	1	1	1	1	1
nCoV_035	0	0.1	0.8	1	1	1	1	1	1	1	1	1
nCoV_036	0	0	0.71	0.71	0.86	0.86	0.86	0.86	0.86	1	1	1
nCoV_037	0	0	0.9	1	1	1	1	1	1	1	1	1
nCoV_038	0	0.14	0.43	1	1	1	1	1	1	1	1	1
nCoV_039	0	0.22	1	1	1	1	1	1	1	1	1	1
nCoV_040	0	0	0.5	0.75	1	1	1	1	1	1	1	1
nCoV_041	0	0	0.78	1	1	1	1	1	1	1	1	1
nCoV_042	0	0	1	1	1	1	1	1	1	1	1	1
nCoV_043	0	0.2	0.6	0.8	1	1	1	1	1	1	1	1
nCoV_044	0	0	0.89	1	1	1	1	1	1	1	1	1
nCoV_045	0	0	0.89	1	1	1	1	1	1	1	1	1
nCoV_046	0	0	1	1	1	1	1	1	1	1	1	1
nCoV_047	0	0	0.83	1	1	1	1	1	1	1	1	1
nCoV_048	0	0	0.56	0.89	1	1	1	1	1	1	1	1
nCoV_049	0	0	0.86	1	1	1	1	1	1	1	1	1
nCoV_050	0	0	1	1	1	1	1	1	1	1	1	1
nCoV_055	0	0	0.78	1	1	1	1	1	1	1	1	1
nCoV_057	0	0	0.56	0.89	1	1	1	1	1	1	1	1
nCoV_058	0	0	0.5	1	1	1	1	1	1	1	1	1
nCoV_061	0	0	0.67	0.83	1	1	1	1	1	1	1	1
nCoV_063	0	0	0.69	0.85	0.92	1	1	1	1	1	1	1
nCoV_066	0	0	1	1	1	1	1	1	1	1	1	1
nCoV_067	0	0	0.57	0.86	1	1	1	1	1	1	1	1
nCoV_069	0	0	0.64	0.91	1	1	1	1	1	1	1	1
nCoV_070	0	0	0.89	1	1	1	1	1	1	1	1	1
nCoV_071	0	0	0.78	1	1	1	1	1	1	1	1	1
nCoV_072	0	0	0.57	0.86	1	1	1	1	1	1	1	1
nCoV_074	0	0	0.89	1	1	1	1	1	1	1	1	1
nCoV_075	0	0	1	1	1	1	1	1	1	1	1	1
nCoV_078	0	0	0.75	0.88	0.88	1	1	1	1	1	1	1
nCoV_082	0	0.25	0.75	0.75	1	1	1	1	1	1	1	1
nCoV_088	0	0	0.71	0.86	1	1	1	1	1	1	1	1
nCoV_089	0	0	0.89	1	1	1	1	1	1	1	1	1
nCoV_090	0	0	0.88	0.88	1	1	1	1	1	1	1	1
nCoV_098	0	0	0.77	0.85	1	1	1	1	1	1	1	1
nCoV_099	0	0	0.56	1	1	1	1	1	1	1	1	1
nCoV_100	0	0	0.57	0.71	1	1	1	1	1	1	1	1
nCoV_101	0	0	0.69	1	1	1	1	1	1	1	1	1
nCoV_102	0	0	0.77	0.85	1	1	1	1	1	1	1	1
nCoV_105	0	0	0.6	0.8	0.8	0.9	0.9	0.9	0.9	0.9	0.9	0.9
nCoV_109	0	0	0.63	0.88	1	1	1	1	1	1	1	1
nCoV_110	0	0	0.67	0.89	0.89	1	1	1	1	1	1	1
nCoV_111	0	0	0.63	0.88	1	1	1	1	1	1	1	1
nCoV_115	0	0	0.75	1	1	1	1	1	1	1	1	1
nCoV_116	0	0	0.71	1	1	1	1	1	1	1	1	1
nCoV_128	0	0.1	0.6	0.8	0.9	1	1	1	1	1	1	1
nCoV_131	0	0	0.5	0.7	0.9	1	1	1	1	1	1	1
nCoV_137	0	0	1	1	1	1	1	1	1	1	1	1
nCoV_147	0	0	0.67	1	1	1	1	1	1	1	1	1
nCoV_148	0	0	1	1	1	1	1	1	1	1	1	1
nCoV_149	0	0	0.89	1	1	1	1	1	1	1	1	1
nCoV_151	0	0	1	1	1	1	1	1	1	1	1	1
nCoV_154	0	0	0.75	1	1	1	1	1	1	1	1	1
nCoV_155	0	0	0.57	0.86	1	0.86	0.86	0.86	0.86	1	1	1
nCoV_156	0	0	0.86	1	1	1	1	1	1	1	1	1
nCoV_157	0	0	1	1	1	1	1	1	1	1	1	1
nCoV_158	0	0	0.8	0.8	1	1	1	1	1	1	1	1
nCoV_159	0	0	0.75	1	1	1	1	1	1	1	1	1
nCoV_163	0	0	0.77	0.85	0.85	1	1	1	1	1	1	1
nCoV_164	0	0	0.88	1	1	1	1	1	1	1	1	1
nCoV_166	0	0	0.89	1	1	1	1	1	1	1	1	1
nCoV_168	0	0	0.83	1	1	1	1	1	1	1	1	1
nCoV_169	0	0	1	1	0.86	1	1	1	1	1	1	1
nCoV_170	0	0	0.77	0.77	1	1	1	1	1	1	1	1
nCoV_171	0	0	0.5	0.83	0.83	1	1	1	1	1	1	1
nCoV_172	0	0	0.86	1	1	1	1	1	1	1	1	1
nCoV_173	0	0	0.8	0.9	1	1	1	1	1	1	1	1
nCoV_174	0	0	0.57	0.86	1	1	1	1	1	1	1	1
nCoV_175	0	0	0.86	1	1	1	1	1	1	1	1	1
nCoV_176	0	0	0.86	1	1	1	1	1	1	1	1	1
nCoV_177	0	0	0.5	0.83	1	1	1	1	1	1	1	1
nCoV_179	0	0	0.75	0.75	1	0.75	0.75	1	1	1	1	1
nCoV_181	0	0	1	1	1	1	1	1	1	1	1	1
nCoV_182	0	0	1	1	1	1	1	1	1	1	1	1
nCoV_183	0	0	0.71	0.86	0.86	0.86	0.86	0.86	0.86	0.86	0.86	0.86
nCoV_185	0	0	1	1	1	1	1	1	1	1	1	1
nCoV_187	0	0	1	1	1	1	1	1	1	1	1	1
nCoV_188	0	0	1	1	1	1	1	1	1	1	1	1
nCoV_189	0	0	0.78	0.89	1	1	1	1	1	1	1	1
nCoV_191	0	0	1	1	1	1	1	1	1	1	1	1
nCoV_192	0	0	0.86	0.86	0.86	0.86	0.86	0.86	0.86	0.86	0.86	0.86
nCoV_194	0	0	1	1	1	1	1	1	1	1	1	1
nCoV_195	0	0	0.8	0.9	0.9	0.9	0.9	0.9	0.9	0.9	0.9	1
nCoV_196	0	0	0.88	1	1	1	1	1	1	1	1	1
nCoV_197	0	0	0.57	0.86	1	1	1	1	1	1	1	1
nCoV_198	0	0	0.86	1	1	1	1	1	1	1	1	1
nCoV_199	0	0	0.83	0.83	1	1	1	1	1	1	1	1
nCoV_201	0	0	0.89	1	1	1	1	1	1	1	1	1
nCoV_202	0	0	0.89	1	1	1	1	1	1	1	1	1
nCoV_203	0	0	1	1	1	1	1	1	1	1	1	1
nCoV_204	0	0	1	1	1	1	1	1	1	1	1	1
nCoV_206	0	0	1	1	1	1	1	1	1	1	1	1
nCoV_207	0	0	0.88	1	1	1	1	1	1	1	1	1
nCoV_208	0	0	0.57	0.86	0.86	1	1	1	1	1	1	1
nCoV_212	0	0	1	1	1	1	1	1	1	1	1	1
nCoV_214	0	0	0.9	1	0.9	1	0.9	1	1	1	1	1
nCoV_215	0	0	1	1	1	1	1	1	1	1	1	1
nCoV_216	0	0	1	1	1	1	1	1	1	1	1	1
nCoV_218	0	0	0.5	0.83	1	1	1	1	1	1	1	1
nCoV_219	0	0	1	1	1	1	1	1	1	1	1	1
nCoV_220	0	0	1	1	1	1	1	1	1	1	1	1
nCoV_221	0	0	1	1	1	1	1	1	1	1	1	1
nCoV_222	0	0	1	1	1	1	1	1	1	1	1	1
nCoV_224	0	0	0.8	0.8	1	1	1	1	1	1	1	1
nCoV_226	0	0	0.86	1	1	1	1	1	1	1	1	1
nCoV_227	0	0	0.89	1	1	1	1	1	1	1	1	1
nCoV_228	0	0	1	1	1	1	1	1	1	1	1	1
nCoV_229	0	0	0.67	1	1	1	1	1	1	1	1	1
nCoV_231	0	0	0.67	0.83	1	1	1	1	1	1	1	1
nCoV_232	0	0	1	1	1	1	1	1	1	1	1	1
nCoV_233	0	0.13	0.75	0.88	1	1	1	1	1	1	1	1
nCoV_234	0	0	0.78	1	1	1	1	1	1	1	1	1
nCoV_235	0	0	0.83	1	1	1	1	1	1	1	1	1
nCoV_236	0	0	1	1	1	1	1	1	1	1	1	1
nCoV_237	0	0	0.5	0.83	1	1	1	1	1	1	1	1
nCoV_238	0	0	0.43	0.86	0.86	1	1	1	1	1	1	1
nCoV_239	0	0	0.88	1	1	1	1	1	1	1	1	1
nCoV_242	0	0	0.71	0.86	0.86	1	1	1	1	1	1	1
nCoV_243	0	0	0.57	0.86	0.86	0.86	1	1	1	1	1	1
nCoV_244	0	0	0.71	0.86	0.86	1	1	1	1	1	1	1
nCoV_245	0	0	1	1	1	1	1	1	1	1	1	1
nCoV_247	0	0	1	1	1	1	1	1	1	1	1	1
nCoV_248	0	0	0.57	0.86	1	1	1	1	1	1	1	1
nCoV_249	0	0	0.63	0.88	0.75	0.88	0.88	0.88	0.88	0.88	0.88	0.88
nCoV_250	0	0	1	1	1	1	1	1	1	1	1	1
nCoV_251	0	0.17	0.67	1	1	1	1	1	1	1	1	1
nCoV_252	0	0	0.75	0.88	0.88	0.88	1	1	1	1	1	1
nCoV_253	0	0	0.67	0.83	0.83	0.83	0.83	1	1	0.83	1	1
nCoV_255	0	0	0.71	0.86	1	1	1	1	1	1	1	1
nCoV_256	0	0	0.63	0.88	0.88	1	1	1	1	1	1	1
nCoV_257	0	0	1	1	1	1	0.89	0.89	0.89	1	1	1
nCoV_258	0	0	0.78	0.89	1	1	1	1	1	1	1	1
nCoV_259	0	0	0.67	0.78	1	1	1	1	1	1	1	1
nCoV_261	0	0	0.75	0.83	0.92	0.92	1	1	1	1	1	1
nCoV_262	0	0	0.56	1	0.89	0.89	1	1	0.89	1	1	0.89
nCoV_263	0	0	0.9	1	1	1	1	1	1	1	1	1

## Sheet: Figure1b
sample	5-fold	10-fold	20-fold	30-fold	40-fold	50-fold	60-fold	70-fold	80-fold	100-fold	150-fold	200-fold
nCoV_011	0	0.1	0.64	0.82	0.82	0.82	0.82	0.82	0.82	0.82	0.82	0.82
nCoV_012	0	0.17	1	1	1	1	1	1	1	1	1	1
nCoV_013	0	0	1	1	1	1	1	1	1	1	1	1
nCoV_014	0	0.29	0.86	1	1	1	1	1	1	1	1	1
nCoV_015	0	0.33	1	1	1	1	1	1	1	1	1	1
nCoV_016	NA	NA	NA	NA	NA	NA	NA	NA	NA	NA	NA	NA
nCoV_017	0	0.22	1	1	1	1	1	1	1	1	1	1
nCoV_018	0	0.22	1	1	1	1	1	1	1	1	1	1
nCoV_020	0	0.22	0.89	1	1	1	1	1	1	1	1	1
nCoV_021	0	0.33	1	1	1	1	1	1	1	1	1	1
nCoV_022	0	0.22	1	1	1	1	1	1	1	1	1	1
nCoV_023	0	0.2	1	0.8	0.8	0.8	0.8	0.8	0.8	0.8	0.8	0.8
nCoV_024	0	0.33	0.89	0.89	0.89	1	1	0.89	1	1	1	1
nCoV_025	0	0.2	0.8	0.8	0.8	1	0.8	0.8	1	0.8	0.8	0.8
nCoV_026	0	0.22	1	1	1	1	1	1	1	1	1	1
nCoV_027	0	0.13	1	1	1	1	1	1	1	1	1	1
nCoV_029	0	0	0.67	1	1	1	1	1	1	1	1	1
nCoV_030	NA	NA	NA	NA	NA	NA	NA	NA	NA	NA	NA	NA
nCoV_032	0	0.29	0.86	1	1	1	1	1	1	1	1	1
nCoV_033	0	0	0.83	0.86	0.86	0.86	0.86	0.86	0.86	1	1	1
nCoV_034	0	0.22	1	1	1	1	1	1	1	1	1	1
nCoV_035	0	0.09	0.73	0.91	1	1	1	1	1	1	1	1
nCoV_036	0	0	0.63	0.63	0.86	0.86	0.86	0.86	0.86	1	1	1
nCoV_037	0	0	0.9	1	1	1	1	1	1	1	1	1
nCoV_038	0	0.14	0.43	1	1	1	1	1	1	1	1	1
nCoV_039	0	0.22	1	1	1	1	1	1	1	1	1	1
nCoV_040	0	0	0.5	0.75	1	1	1	1	1	1	1	1
nCoV_041	0	0	0.78	1	1	1	1	1	1	1	1	1
nCoV_042	0	0	1	1	1	1	1	1	1	1	1	1
nCoV_043	0	0.2	0.6	0.8	1	1	1	1	1	1	1	1
nCoV_044	0	0	0.89	1	1	1	1	1	1	1	1	1
nCoV_045	0	0	0.89	1	1	1	1	1	1	1	1	1
nCoV_046	0	0	1	1	1	1	1	1	1	1	1	1
nCoV_047	0	0	0.83	1	1	1	1	1	1	1	1	1
nCoV_048	0	0	0.56	0.89	1	1	1	1	1	1	1	1
nCoV_049	0	0	0.86	1	1	1	1	1	1	1	1	1
nCoV_050	0	0	1	1	1	1	1	1	1	1	1	1
nCoV_055	0	0	0.78	1	1	1	1	1	1	1	1	1
nCoV_057	0	0	0.56	0.89	1	1	1	1	1	1	1	1
nCoV_058	0	0	0.5	1	1	1	1	1	1	1	1	1
nCoV_061	0	0	0.67	0.83	1	1	1	1	1	1	1	1
nCoV_063	0	0	0.69	0.85	0.92	1	1	1	1	1	1	1
nCoV_066	0	0	1	1	1	1	1	1	1	1	1	1
nCoV_067	0	0	0.57	0.86	1	1	1	1	1	1	1	1
nCoV_069	0	0	0.64	0.91	1	1	1	1	1	1	1	1
nCoV_070	0	0	0.89	1	1	1	1	1	1	1	1	1
nCoV_071	0	0	0.78	1	1	1	1	1	1	1	1	1
nCoV_072	0	0	0.5	0.86	1	1	1	1	1	1	1	1
nCoV_074	0	0	0.89	1	1	1	1	1	1	1	1	1
nCoV_075	0	0	1	1	1	1	1	1	1	1	1	1
nCoV_078	0	0	0.75	0.88	0.78	1	1	1	1	1	1	1
nCoV_082	0	0.25	0.75	0.75	1	1	1	1	1	1	1	1
nCoV_088	0	0	0.71	0.86	1	1	1	1	1	1	1	1
nCoV_089	0	0	0.89	1	1	1	1	1	1	1	1	1
nCoV_090	0	0	0.64	0.64	0.73	0.73	0.73	0.73	0.73	0.73	0.73	0.73
nCoV_098	0	0	0.77	0.85	1	1	1	1	1	1	1	1
nCoV_099	0	0	0.56	1	1	1	1	1	1	1	1	1
nCoV_100	0	0	0.57	0.71	1	1	1	1	1	1	1	1
nCoV_101	0	0	0.69	1	1	1	1	1	1	1	1	1
nCoV_102	0	0	0.77	0.85	1	1	1	1	1	1	1	1
nCoV_105	0	0	0.6	0.8	0.8	0.82	0.82	0.82	0.82	0.82	0.82	0.82
nCoV_109	0	0	0.63	0.88	1	1	1	1	1	1	1	1
nCoV_110	0	0	0.5	0.67	0.67	0.75	0.75	0.75	0.75	0.75	0.75	0.75
nCoV_111	0	0	0.63	0.88	1	1	1	1	1	1	1	1
nCoV_115	0	0	0.75	1	1	1	1	1	1	1	1	1
nCoV_116	0	0	0.71	1	0.88	1	1	1	1	1	1	1
nCoV_128	0	0.1	0.6	0.8	0.9	1	1	1	1	1	1	1
nCoV_131	0	0	0.5	0.7	0.9	1	1	1	1	1	1	1
nCoV_137	0	0	1	1	1	1	1	1	1	1	1	1
nCoV_147	0	0	0.67	1	1	1	1	1	1	1	1	1
nCoV_148	0	0	1	1	1	1	1	1	1	1	1	1
nCoV_149	0	0	0.89	1	1	1	1	1	1	1	1	1
nCoV_151	0	0	1	1	1	1	1	1	1	1	1	1
nCoV_154	0	0	0.75	1	1	1	1	1	1	1	1	1
nCoV_155	0	0	0.57	0.86	1	0.75	0.75	0.75	0.75	1	1	1
nCoV_156	0	0	0.86	1	1	1	1	1	1	1	1	1
nCoV_157	0	0	1	1	1	1	1	1	1	1	1	1
nCoV_158	0	0	0.8	0.8	1	1	1	1	1	1	1	1
nCoV_159	0	0	0.75	1	1	1	1	1	1	1	1	1
nCoV_163	0	0	0.77	0.79	0.79	0.93	0.93	0.93	0.93	0.93	0.93	0.93
nCoV_164	0	0	0.88	1	1	1	1	1	1	1	1	1
nCoV_166	0	0	0.89	1	1	1	1	1	1	1	1	1
nCoV_168	0	0	0.83	1	1	1	1	1	1	1	1	1
nCoV_169	0	0	1	1	0.75	1	1	1	1	1	1	1
nCoV_170	0	0	0.77	0.77	1	1	1	1	1	1	1	1
nCoV_171	0	0	0.5	0.71	0.83	1	1	0.86	1	1	1	1
nCoV_172	0	0	0.86	1	1	1	1	1	1	1	1	1
nCoV_173	0	0	0.8	0.9	1	1	1	1	1	1	1	1
nCoV_174	0	0	0.57	0.86	1	1	1	1	1	1	1	1
nCoV_175	0	0	0.86	1	1	1	1	1	1	1	1	1
nCoV_176	0	0	0.86	1	1	1	1	1	1	1	1	1
nCoV_177	0	0	0.5	0.83	1	1	1	1	1	1	1	1
nCoV_179	0	0	0.6	0.6	1	0.6	0.6	1	1	1	1	1
nCoV_181	0	0	1	1	1	1	1	1	1	1	1	1
nCoV_182	0	0	1	1	1	1	1	1	1	1	1	1
nCoV_183	0	0	0.63	0.75	0.75	0.75	0.67	0.88	0.88	0.88	0.6	0.88
nCoV_185	0	0	1	1	1	1	1	1	1	1	1	1
nCoV_187	0	0	1	1	1	1	1	1	1	1	1	1
nCoV_188	0	0	1	1	1	1	1	1	1	1	1	1
nCoV_189	0	0	0.78	0.89	1	1	1	1	1	1	1	1
nCoV_191	0	0	1	1	1	1	1	1	1	1	1	1
nCoV_192	0	0	0.75	0.75	0.75	0.75	0.75	0.75	0.75	0.75	0.75	0.75
nCoV_194	0	0	1	1	1	1	1	1	1	1	1	1
nCoV_195	0	0	0.8	0.9	0.9	0.9	0.9	0.9	0.9	0.9	0.9	1
nCoV_196	0	0	0.88	1	1	1	1	1	1	1	1	1
nCoV_197	0	0	0.57	0.86	1	1	1	1	1	1	1	1
nCoV_198	0	0	0.86	1	1	1	1	1	1	1	1	1
nCoV_199	0	0	0.83	0.83	1	1	1	1	1	1	1	1
nCoV_201	0	0	0.89	1	0.9	0.9	0.9	1	1	1	1	1
nCoV_202	0	0	0.89	1	1	1	1	1	1	1	1	1
nCoV_203	0	0	1	1	1	1	1	1	1	1	1	1
nCoV_204	0	0	1	1	1	1	1	1	1	1	1	1
nCoV_206	0	0	1	1	1	1	1	1	1	1	1	1
nCoV_207	0	0	0.88	1	1	1	1	1	1	1	1	1
nCoV_208	0	0	0.57	0.86	0.86	1	1	1	1	1	1	1
nCoV_212	0	0	1	1	1	1	1	1	1	1	1	1
nCoV_214	0	0	0.82	0.91	0.82	0.91	0.82	0.91	0.91	0.91	0.91	0.91
nCoV_215	0	0	1	1	1	1	1	1	1	1	1	1
nCoV_216	0	0	1	1	1	1	1	1	1	1	1	1
nCoV_218	0	0	0.5	0.83	1	1	1	1	1	1	1	1
nCoV_219	0	0	1	1	1	1	1	1	1	1	1	1
nCoV_220	0	0	1	1	1	1	1	1	1	1	1	1
nCoV_221	0	0	1	1	1	1	1	1	1	1	1	1
nCoV_222	0	0	1	1	1	1	1	1	1	1	1	1
nCoV_224	0	0	0.8	0.8	1	1	1	1	1	1	1	1
nCoV_226	0	0	0.86	1	1	1	1	1	1	1	1	1
nCoV_227	0	0	0.89	1	1	1	1	1	1	1	1	1
nCoV_228	0	0	1	1	1	1	1	1	1	1	1	1
nCoV_229	0	0	0.67	1	1	1	1	1	1	1	1	1
nCoV_231	0	0	0.67	0.83	1	1	1	1	1	1	1	1
nCoV_232	0	0	1	1	1	1	1	1	1	1	1	1
nCoV_233	0	0.13	0.75	0.88	1	1	1	1	1	1	1	1
nCoV_234	0	0	0.78	1	1	1	1	1	1	1	1	1
nCoV_235	0	0	0.83	1	1	1	1	1	1	1	1	1
nCoV_236	0	0	1	1	1	1	1	1	1	1	1	1
nCoV_237	0	0	0.5	0.83	1	1	1	1	1	1	1	1
nCoV_238	0	0	0.43	0.86	0.86	1	1	1	1	1	1	1
nCoV_239	0	0	0.88	1	1	1	1	1	1	1	1	1
nCoV_242	0	0	0.71	0.86	0.86	1	1	1	1	1	1	1
nCoV_243	0	0	0.57	0.86	0.86	0.86	1	1	1	1	1	1
nCoV_244	0	0	0.71	0.86	0.86	1	1	1	1	1	1	1
nCoV_245	0	0	0.86	1	1	1	1	1	1	1	1	1
nCoV_247	0	0	1	1	1	1	1	1	1	1	1	1
nCoV_248	0	0	0.57	0.86	1	1	1	1	1	1	1	1
nCoV_249	0	0	0.63	0.88	0.67	0.88	0.88	0.88	0.88	0.88	0.88	0.88
nCoV_250	0	0	0.86	0.86	0.86	0.86	0.86	0.86	0.86	0.86	0.86	0.86
nCoV_251	0	0.17	0.67	1	1	1	1	1	1	1	1	1
nCoV_252	0	0	0.75	0.88	0.88	0.88	1	1	1	1	1	1
nCoV_253	0	0	0.57	0.71	0.63	0.71	0.71	1	1	0.71	1	1
nCoV_255	0	0	0.71	0.86	1	1	1	1	1	1	1	1
nCoV_256	0	0	0.63	0.88	0.88	1	1	1	1	1	1	1
nCoV_257	0	0	1	1	1	1	0.89	0.89	0.89	1	1	1
nCoV_258	0	0	0.78	0.89	1	1	1	1	1	1	1	1
nCoV_259	0	0	0.67	0.78	1	1	1	1	1	1	1	1
nCoV_261	0	0	0.75	0.83	0.92	0.92	1	1	1	1	1	1
nCoV_262	0	0	0.5556	1	0.8889	0.8889	1	1	0.8889	1	1	0.88889
nCoV_263	0	0	0.9	1	1	1	1	1	1	1	1	1

## Sheet: Figure1d
ILM	ONT	CLASS
21.7593	25.96	TP
43.9528	38.99	TP
52.1212	52.85	TP
48.5714	56.67	TP
42.8	31.44	TP
37.1795	36.65	TP
74.744	79.31	TP
50.2488	47.32	TP
76.0446	77.42	TP
69.8113	47.78	TP
79.3249	76.06	TP
52.921	52.89	TP
21.6867	22.22	TP
33.1429	35.09	TP
78.2946	75.41	TP
48.4848	42.59	TP
24.6269	28.3	TP
53.8803	72.03	TP
38.1818	32.21	TP
47.619	27.72	TP
48.9899	40	TP
36.3636	23.93	TP
62.2093	75.78	TP
63.75	62.2	TP
66.6667	58.24	TP
23.8764	24.38	TP
20.7373	27.72	TP
21.6867	23.46	TP
56.3636	41.78	TP
51.436	37.3	TP
22.1239	38	TP
25.7511	31.14	TP
25	34.91	TP
33.3333	28.95	TP
26.506	24.52	TP
20.7407	32.1	TP
20.0787	34.44	TP
23.7226	20.28	TP
23.676	21.6	TP
27.3292	29.06	TP
21.0383	27.44	TP
31.3492	20.35	TP
27.234	22	TP
48.2353	52.6	TP
51.2658	42.74	TP
48.2759	50.39	TP
32.3944	30.95	TP
30.3371	26.94	TP
31.0502	24.38	TP
34.1584	20.42	TP
75.1244	78.34	TP
29.5533	34.35	TP
41.3681	36.77	TP
45.2055	42.29	TP
63.5593	68.56	TP
23.8971	25.91	TP
47.2527	46.81	TP
20.9821	20.19	TP
24.3781	32.76	TP
41.4938	42.68	TP
61.4754	42.71	TP
31.348	35.66	TP
51.5528	61.21	TP
57.6471	41.03	TP
37.2434	28.5	TP
32.8767	33.69	TP
29.5597	23.28	TP
46.3687	33.12	TP
58.4718	47.93	TP
36.3184	23.21	TP
30	35.57	TP
43.4146	23.79	TP
27.9503	28.1	TP
57.2727	52.5	TP
78.7234	68.22	TP
34.8276	49.13	TP
25.641	31.71	TP
55.2	52.61	TP
48.048	22.86	TP
52.7378	55.38	TP
51.1945	40.96	TP
38.4956	36.24	TP
37.6147	41.53	TP
43.4783	27.85	TP
67.2566	47.45	TP
57.6512	55.8	TP
33.7079	23.46	TP
29.3333	33.51	TP
62.1118	56.25	TP
52.7523	52.69	TP
28.9199	28.35	TP
64.3498	20.99	TP
65.7061	68.75	TP
34.4051	45.05	TP
37.0079	34.82	TP
63.3858	61.8	TP
31.1508	28.26	TP
31.1881	28.18	TP
22.4852	23.16	TP
69.4245	68.82	TP
32.0838	21.56	TP
59.0038	50	TP
46.729	38.35	TP
60.4	70.49	TP
57.0874	56.52	TP
49.7238	46.88	TP
60.5505	50	TP
37.4486	38.46	TP
40.5405	37.68	TP
39.0244	30.65	TP
43.8662	44.6	TP
50.3333	44.83	TP
52	53.24	TP
47.2727	46	TP
36.4964	35.92	TP
34.9624	32.16	TP
0	29.41	FP
0	36.92	FP
0	23.44	FP
0	25.32	FP
0	20	FP
0	41.51	FP
0	22.86	FP
0	24.19	FP
0	20	FP
0	25	FP
0	21.05	FP
0	26.56	FP
0	22.41	FP
0	20.73	FP
0	22.58	FP
0	22.22	FP
0	23.29	FP
0	20.32	FP
0	20.63	FP
0	22.73	FP
0	21.43	FP
0	36.84	FP
0	22.22	FP
0	20.37	FP
0	24.05	FP
21.466	0	FN
24.3816	0	FN
24.8503	0	FN
20.5128	0	FN
57.9618	0	FN
38.2812	0	FN
22.381	0	FN
20.2454	0	FN
37.8462	0	FN
25.4098	0	FN
32.3741	0	FN
24.6377	0	FN
20.4082	0	FN
24.6396	0	FN
21.5873	0	FN
30.2857	0	FN
22.1607	0	FN
20.2186	0	FN
27.2425	0	FN
49.2832	0	FN
22.9226	0	FN
21.6814	0	FN
24.0132	0	FN
20.2643	0	FN
21.0714	0	FN
44.1614	0	FN
21.3235	0	FN
73.7265	0	FN
77.7778	0	FN
25.5556	0	FN
23.5849	0	FN
27.6498	0	FN
22.8448	0	FN
27.027	0	FN
76.1905	0	FN
25.2137	0	FN
20.7977	0	FN
22.6776	0	FN
48.9426	0	FN
49.0964	0

## Sheet: Figure1e
Sample	Frequency	TP_SNV	FN_SNV	FP_SNV	sn_SNV	pr_SNV	TP_INDEL	FN_INDEL	FP_INDEL	sn_INDEL	pr_INDEL
nCoV_012	VF=60-80%	0	0	0	NA	NA	0	0	0	NA	NA
nCoV_012	VF=40-60%	0	0	0	NA	NA	0	0	17	NA	0
nCoV_012	VF=20-40%	0	1	0	0	NA	0	0	190	NA	0
nCoV_014	VF=60-80%	1	0	0	1	1	0	0	0	NA	NA
nCoV_014	VF=40-60%	1	0	0	1	1	0	0	15	NA	0
nCoV_014	VF=20-40%	0	0	1	NA	0	0	0	191	NA	0
nCoV_016	VF=60-80%	2	0	0	1	1	0	0	0	NA	NA
nCoV_016	VF=40-60%	9	0	0	1	1	0	0	16	NA	0
nCoV_016	VF=20-40%	4	0	1	1	0.8	0	0	190	NA	0
nCoV_029	VF=60-80%	0	0	0	NA	NA	0	0	0	NA	NA
nCoV_029	VF=40-60%	0	0	0	NA	NA	0	0	17	NA	0
nCoV_029	VF=20-40%	0	1	0	0	NA	0	0	193	NA	0
nCoV_030	VF=60-80%	3	0	0	1	1	0	0	0	NA	NA
nCoV_030	VF=40-60%	0	0	0	NA	NA	0	0	16	NA	0
nCoV_030	VF=20-40%	0	6	0	0	NA	0	0	174	NA	0
nCoV_032	VF=60-80%	0	0	0	NA	NA	0	0	0	NA	NA
nCoV_032	VF=40-60%	0	0	0	NA	NA	0	0	15	NA	0
nCoV_032	VF=20-40%	0	1	0	0	NA	0	0	185	NA	0
nCoV_038	VF=60-80%	0	0	0	NA	NA	0	0	0	NA	NA
nCoV_038	VF=40-60%	0	0	0	NA	NA	0	0	21	NA	0
nCoV_038	VF=20-40%	3	1	0	0.75	1	0	0	171	NA	0
nCoV_041	VF=60-80%	0	0	0	NA	NA	0	0	1	NA	0
nCoV_041	VF=40-60%	1	0	0	1	1	0	0	12	NA	0
nCoV_041	VF=20-40%	2	0	2	1	0.5	0	0	118	NA	0
nCoV_043	VF=60-80%	0	0	0	NA	NA	0	0	0	NA	NA
nCoV_043	VF=40-60%	0	0	0	NA	NA	0	0	11	NA	0
nCoV_043	VF=20-40%	1	1	1	0.5	0.5	0	0	131	NA	0
nCoV_046	VF=60-80%	4	0	0	1	1	0	0	1	NA	0
nCoV_046	VF=40-60%	0	0	0	NA	NA	0	0	10	NA	0
nCoV_046	VF=20-40%	7	0	1	1	0.875	0	0	124	NA	0
nCoV_047	VF=60-80%	0	0	0	NA	NA	0	0	0	NA	NA
nCoV_047	VF=40-60%	0	0	0	NA	NA	0	0	14	NA	0
nCoV_047	VF=20-40%	1	0	0	1	1	0	0	114	NA	0
nCoV_048	VF=60-80%	0	0	0	NA	NA	0	0	0	NA	NA
nCoV_048	VF=40-60%	0	0	0	NA	NA	0	0	12	NA	0
nCoV_048	VF=20-40%	0	1	0	0	NA	0	0	124	NA	0
nCoV_049	VF=60-80%	1	0	0	1	1	0	0	0	NA	NA
nCoV_049	VF=40-60%	0	0	0	NA	NA	0	0	13	NA	0
nCoV_049	VF=20-40%	1	0	1	1	0.5	0	0	114	NA	0
nCoV_066	VF=60-80%	0	0	0	NA	NA	0	0	0	NA	NA
nCoV_066	VF=40-60%	1	0	0	1	1	0	0	12	NA	0
nCoV_066	VF=20-40%	0	0	0	NA	NA	0	0	114	NA	0
nCoV_074	VF=60-80%	0	0	0	NA	NA	0	0	0	NA	NA
nCoV_074	VF=40-60%	1	0	0	1	1	0	0	11	NA	0
nCoV_074	VF=20-40%	2	0	0	1	1	0	0	122	NA	0
nCoV_082	VF=60-80%	1	0	0	1	1	0	0	0	NA	NA
nCoV_082	VF=40-60%	1	0	0	1	1	0	0	8	NA	0
nCoV_082	VF=20-40%	3	0	0	1	1	0	1	131	0	0
nCoV_088	VF=60-80%	0	0	0	NA	NA	0	0	0	NA	NA
nCoV_088	VF=40-60%	1	0	0	1	1	0	0	6	NA	0
nCoV_088	VF=20-40%	0	0	0	NA	NA	0	1	128	0	0
nCoV_098	VF=60-80%	0	0	0	NA	NA	0	0	0	NA	NA
nCoV_098	VF=40-60%	2	0	0	1	1	0	0	12	NA	0
nCoV_098	VF=20-40%	0	2	0	0	NA	2	0	122	1	0.016129
nCoV_099	VF=60-80%	0	0	0	NA	NA	0	3	0	0	NA
nCoV_099	VF=40-60%	0	0	0	NA	NA	0	0	14	NA	0
nCoV_099	VF=20-40%	1	0	0	1	1	0	0	112	NA	0
nCoV_101	VF=60-80%	0	0	0	NA	NA	0	0	0	NA	NA
nCoV_101	VF=40-60%	0	0	0	NA	NA	0	0	10	NA	0
nCoV_101	VF=20-40%	2	1	0	0.666667	1	0	0	123	NA	0
nCoV_128	VF=60-80%	0	0	0	NA	NA	0	0	0	NA	NA
nCoV_128	VF=40-60%	1	0	0	1	1	0	0	20	NA	0
nCoV_128	VF=20-40%	1	0	0	1	1	0	0	141	NA	0
nCoV_147	VF=60-80%	0	0	0	NA	NA	0	0	0	NA	NA
nCoV_147	VF=40-60%	2	0	0	1	1	1	0	19	1	0.05
nCoV_147	VF=20-40%	3	0	1	1	0.75	0	0	123	NA	0
nCoV_155	VF=60-80%	0	0	0	NA	NA	0	0	1	NA	0
nCoV_155	VF=40-60%	1	0	0	1	1	0	0	12	NA	0
nCoV_155	VF=20-40%	0	0	0	NA	NA	0	0	164	NA	0
nCoV_158	VF=60-80%	0	0	0	NA	NA	0	0	0	NA	NA
nCoV_158	VF=40-60%	0	0	0	NA	NA	0	0	18	NA	0
nCoV_158	VF=20-40%	2	1	0	0.666667	1	2	1	148	0.666667	0.0133333
nCoV_163	VF=60-80%	0	0	0	NA	NA	0	0	0	NA	NA
nCoV_163	VF=40-60%	2	1	0	0.666667	1	0	0	16	NA	0
nCoV_163	VF=20-40%	0	1	1	0	0	1	0	157	1	0.00632911
nCoV_164	VF=60-80%	0	1	0	0	NA	0	0	0	NA	NA
nCoV_164	VF=40-60%	2	1	0	0.666667	1	1	0	21	1	0.0454545
nCoV_164	VF=20-40%	1	1	1	0.5	0.5	0	0	145	NA	0
nCoV_169	VF=60-80%	0	0	0	NA	NA	0	0	2	NA	0
nCoV_169	VF=40-60%	1	0	0	1	1	0	0	18	NA	0
nCoV_169	VF=20-40%	0	0	0	NA	NA	0	0	152	NA	0
nCoV_171	VF=60-80%	0	0	0	NA	NA	0	0	0	NA	NA
nCoV_171	VF=40-60%	1	0	0	1	1	0	0	21	NA	0
nCoV_171	VF=20-40%	0	0	1	NA	0	0	0	157	NA	0
nCoV_176	VF=60-80%	0	0	0	NA	NA	0	0	0	NA	NA
nCoV_176	VF=40-60%	1	0	0	1	1	0	0	20	NA	0
nCoV_176	VF=20-40%	0	0	2	NA	0	0	0	157	NA	0
nCoV_179	VF=60-80%	0	0	0	NA	NA	0	0	1	NA	0
nCoV_179	VF=40-60%	0	0	0	NA	NA	0	0	18	NA	0
nCoV_179	VF=20-40%	3	0	1	1	0.75	0	0	161	NA	0
nCoV_182	VF=60-80%	0	0	0	NA	NA	0	0	0	NA	NA
nCoV_182	VF=40-60%	1	0	0	1	1	0	0	18	NA	0
nCoV_182	VF=20-40%	1	0	0	1	1	0	0	123	NA	0
nCoV_183	VF=60-80%	0	0	0	NA	NA	0	0	1	NA	0
nCoV_183	VF=40-60%	0	0	0	NA	NA	0	0	15	NA	0
nCoV_183	VF=20-40%	1	2	0	0.333333	1	0	1	139	0	0
nCoV_185	VF=60-80%	0	0	0	NA	NA	0	0	0	NA	NA
nCoV_185	VF=40-60%	0	0	0	NA	NA	0	0	18	NA	0
nCoV_185	VF=20-40%	1	0	0	1	1	0	0	139	NA	0
nCoV_187	VF=60-80%	1	0	0	1	1	0	0	0	NA	NA
nCoV_187	VF=40-60%	0	0	0	NA	NA	0	0	13	NA	0
nCoV_187	VF=20-40%	0	0	0	NA	NA	0	0	145	NA	0
nCoV_191	VF=60-80%	0	0	0	NA	NA	0	0	0	NA	NA
nCoV_191	VF=40-60%	1	0	0	1	1	0	0	17	NA	0
nCoV_191	VF=20-40%	0	1	0	0	NA	0	0	124	NA	0
nCoV_196	VF=60-80%	0	0	0	NA	NA	0	0	0	NA	NA
nCoV_196	VF=40-60%	0	0	0	NA	NA	0	0	22	NA	0
nCoV_196	VF=20-40%	0	1	0	0	NA	0	0	129	NA	0
nCoV_199	VF=60-80%	1	0	0	1	1	0	0	0	NA	NA
nCoV_199	VF=40-60%	0	0	0	NA	NA	0	0	14	NA	0
nCoV_199	VF=20-40%	1	0	0	1	1	0	0	133	NA	0
nCoV_203	VF=60-80%	0	0	0	NA	NA	0	0	0	NA	NA
nCoV_203	VF=40-60%	1	0	0	1	1	0	0	14	NA	0
nCoV_203	VF=20-40%	0	0	0	NA	NA	0	0	136	NA	0
nCoV_204	VF=60-80%	0	0	0	NA	NA	0	0	0	NA	NA
nCoV_204	VF=40-60%	0	0	0	NA	NA	0	0	17	NA	0
nCoV_204	VF=20-40%	0	1	0	0	NA	0	0	146	NA	0
nCoV_214	VF=60-80%	0	0	0	NA	NA	0	0	0	NA	NA
nCoV_214	VF=40-60%	0	0	0	NA	NA	0	0	20	NA	0
nCoV_214	VF=20-40%	1	1	0	0.5	1	0	1	140	0	0
nCoV_222	VF=60-80%	2	0	0	1	1	0	0	0	NA	NA
nCoV_222	VF=40-60%	4	0	0	1	1	0	0	14	NA	0
nCoV_222	VF=20-40%	4	0	0	1	1	0	0	128	NA	0
nCoV_224	VF=60-80%	1	0	0	1	1	0	0	0	NA	NA
nCoV_224	VF=40-60%	1	0	0	1	1	0	0	22	NA	0
nCoV_224	VF=20-40%	1	1	1	0.5	0.5	1	0	126	1	0.00787402
nCoV_228	VF=60-80%	2	0	0	1	1	0	0	0	NA	NA
nCoV_228	VF=40-60%	0	0	0	NA	NA	0	0	15	NA	0
nCoV_228	VF=20-40%	0	0	0	NA	NA	0	0	137	NA	0
nCoV_232	VF=60-80%	0	0	0	NA	NA	0	0	0	NA	NA
nCoV_232	VF=40-60%	3	0	0	1	1	0	0	16	NA	0
nCoV_232	VF=20-40%	1	0	2	1	0.333333	0	0	133	NA	0
nCoV_233	VF=60-80%	1	0	0	1	1	0	0	0	NA	NA
nCoV_233	VF=40-60%	0	0	0	NA	NA	0	0	13	NA	0
nCoV_233	VF=20-40%	0	0	1	NA	0	0	0	138	NA	0
nCoV_234	VF=60-80%	0	0	0	NA	NA	0	3	0	0	NA
nCoV_234	VF=40-60%	0	0	0	NA	NA	0	0	14	NA	0
nCoV_234	VF=20-40%	1	0	0	1	1	0	0	145	NA	0
nCoV_236	VF=60-80%	0	0	0	NA	NA	0	0	0	NA	NA
nCoV_236	VF=40-60%	0	0	0	NA	NA	0	0	15	NA	0
nCoV_236	VF=20-40%	0	2	2	0	0	0	0	155	NA	0
nCoV_249	VF=60-80%	0	0	0	NA	NA	0	0	0	NA	NA
nCoV_249	VF=40-60%	0	0	1	NA	0	0	0	18	NA	0
nCoV_249	VF=20-40%	0	1	1	0	0	0	0	177	NA	0
nCoV_250	VF=60-80%	0	0	0	NA	NA	0	0	0	NA	NA
nCoV_250	VF=40-60%	3	2	0	0.6	1	0	0	21	NA	0
nCoV_250	VF=20-40%	2	2	2	0.5	0.5	0	0	183	NA	0
nCoV_251	VF=60-80%	1	0	0	1	1	0	0	0	NA	NA
nCoV_251	VF=40-60%	0	0	0	NA	NA	0	0	18	NA	0
nCoV_251	VF=20-40%	0	0	0	NA	NA	0	0	178	NA	0
nCoV_253	VF=60-80%	0	0	0	NA	NA	0	0	0	NA	NA
nCoV_253	VF=40-60%	0	0	0	NA	NA	0	0	20	NA	0
nCoV_253	VF=20-40%	0	1	0	0	NA	0	0	189	NA	0
nCoV_258	VF=60-80%	1	0	0	1	1	0	0	0	NA	NA
nCoV_258	VF=40-60%	0	0	0	NA	NA	0	0	22	NA	0
nCoV_258	VF=20-40%	3	0	0	1	1	0	0	203	NA	0
nCoV_261	VF=60-80%	0	0	0	NA	NA	0	0	0	NA	NA
nCoV_261	VF=40-60%	0	0	0	NA	NA	0	0	18	NA	0
nCoV_261	VF=20-40%	1	0	1	1	0.5	1	0	212	1	0.00469484
nCoV_262	VF=60-80%	0	0	0	NA	NA	0	0	1	NA	0
nCoV_262	VF=40-60%	0	0	0	NA	NA	0	0	18	NA	0
nCoV_262	VF=20-40%	0	1	0	0	NA	0	0	208	NA	0
